# Supplementary material for: Distinct mutations in importin-β family nucleocytoplasmic transport receptors transportin-SR and importin-13 affect specific cargo binding
Source: Sci Rep. 2021 Aug 2;11:15649. doi: 10.1038/s41598-021-94948-1 (PMC8329185; doi:10.1038/s41598-021-94948-1)
Supplement: Supplementary file 2 — Supplementary Information 2. [file 41598_2021_94948_MOESM2_ESM.xlsx]

## Sheet: Table S1
Supplementary Table S1. Symmetric Kullback–Leibler divergence of TrnSR and Imp13 sequences Information gathered from multiple alignments of 78 and 72 metazoan TrnSR and Imp13 orthologous sequences, respectively, are shown. Each row in this table corresponds to a column in multiple alignments. The residue numbers and amino acid (AA) entries correspond to the human sequences of TrnSR and Imp13. Top…
TrnSR				Imp13
Residue Num	AA	Top3 conserved residues (TrnSR)	KL-value	Top3 conserved residues (Imp13)	AA	Residue Num
1	M	M(0.899), I(0.036), L(0.033)	2.349	M(0.412), L(0.088), V(0.080)	M	1
2	E	D(0.330), E(0.276), N(0.090)	1.504	E(0.232), K(0.126), A(0.114)	E	2
3	G	S(0.273), E(0.117), G(0.093)	-	R(0.160), S(0.136), L(0.087)	R	3
4	A	G(0.221), E(0.131), Q(0.114)	-	R(0.190), F(0.100), T(0.076)	R	4
-	-	-	-	Q(0.193), E(0.143), R(0.080)	E	5
-	-	-	-	E(0.171), M(0.111), G(0.094)	E	6
-	-	-	-	E(0.170), S(0.118), A(0.115)	Q	7
-	-	-	-	P(0.227), A(0.157), L(0.110)	P	8
-	-	-	-	A(0.215), G(0.199), Q(0.084)	G	9
-	-	-	-	A(0.361), R(0.073), P(0.066)	A	10
-	-	-	-	A(0.148), N(0.103), S(0.096)	A	11
-	-	-	-	P(0.311), G(0.242), A(0.141)	G	12
-	-	-	-	A(0.185), G(0.164), L(0.120)	A	13
-	-	-	-	D(0.125), G(0.097), Q(0.089)	G	14
-	-	-	-	M(0.126), A(0.110), G(0.095)	A	15
-	-	-	-	Q(0.130), E(0.117), S(0.109)	A	16
-	-	-	-	A(0.181), V(0.141), P(0.094)	P	17
-	-	-	-	A(0.122), E(0.118), L(0.093)	A	18
-	-	-	-	M(0.206), L(0.149), A(0.108)	L	19
5	K	S(0.163), K(0.131), R(0.128)	1.505	E(0.279), D(0.167), P(0.112)	D	20
6	P	P(0.523), Y(0.073), S(0.070)	4.856	F(0.248), I(0.178), L(0.139)	F	21
7	T	S(0.359), T(0.157), N(0.086)	1.299	T(0.307), D(0.170), S(0.107)	T	22
8	L	V(0.250), L(0.237), I(0.186)	0.47	V(0.258), M(0.147), L(0.142)	V	23
9	Q	E(0.462), N(0.148), D(0.132)	1.728	E(0.271), D(0.176), S(0.120)	E	24
10	L	T(0.288), A(0.144), L(0.098)	1.152	N(0.245), T(0.121), I(0.080)	N	25
11	V	V(0.769), L(0.106), I(0.076)	1.782	L(0.351), I(0.294), V(0.287)	V	26
12	Y	Y(0.346), L(0.179), V(0.094)	7.677	E(0.570), D(0.080), I(0.052)	E	27
13	Q	Q(0.388), S(0.110), A(0.082)	1.746	K(0.170), E(0.167), A(0.141)	K	28
14	A	A(0.775), T(0.050), G(0.044)	0.387	A(0.831), T(0.102), V(0.033)	A	29
15	V	I(0.421), V(0.341), L(0.163)	0.99	V(0.447), L(0.388), I(0.138)	L	30
16	Q	S(0.139), Q(0.112), Y(0.107)	1.266	H(0.157), V(0.095), K(0.093)	H	31
17	A	A(0.477), T(0.226), S(0.067)	4.28	Q(0.358), E(0.194), S(0.102)	Q	32
18	L	L(0.772), F(0.098), M(0.060)	1.721	F(0.549), L(0.411), I(0.010)	L	33
19	Y	Y(0.802), F(0.116), S(0.054)	0.957	Y(0.985), F(0.005), L(0.001)	Y	34
20	H	N(0.215), H(0.207), Q(0.113)	3.615	R(0.178), Y(0.128), S(0.125)	Y	35
21	D	N(0.417), G(0.227), D(0.166)	2.555	D(0.257), S(0.179), T(0.120)	D	36
22	P	P(0.482), T(0.097), S(0.084)	0.973	P(0.644), T(0.167), N(0.092)	P	37
23	D	N(0.437), D(0.401), E(0.061)	1.132	N(0.352), D(0.210), S(0.158)	N	38
24	P	P(0.330), T(0.163), V(0.134)	2.265	M(0.119), S(0.117), E(0.108)	I	39
25	S	S(0.216), A(0.173), T(0.108)	1.144	E(0.227), Q(0.211), S(0.150)	E	40
26	G	E(0.356), G(0.102), A(0.069)	1.994	Q(0.183), N(0.134), R(0.104)	N	41
27	K	K(0.406), Q(0.109), V(0.079)	0.641	K(0.267), Q(0.239), R(0.116)	K	42
28	E	E(0.494), Q(0.104), A(0.091)	3.025	N(0.194), A(0.155), D(0.154)	N	43
29	R	K(0.344), R(0.218), Q(0.116)	3.11	E(0.221), A(0.120), Q(0.118)	L	44
30	A	A(0.948), T(0.014), S(0.010)	2.649	A(0.508), T(0.179), I(0.143)	A	45
31	S	S(0.693), N(0.116), Q(0.073)	9.857	H(0.420), Q(0.341), D(0.099)	Q	46
32	F	K(0.235), Q(0.185), E(0.090)	1.147	K(0.378), E(0.125), Q(0.115)	K	47
33	W	W(0.816), F(0.147), Y(0.016)	1.423	W(0.755), I(0.168), F(0.030)	W	48
34	L	L(0.921), F(0.033), I(0.014)	0.189	L(0.983), I(0.004), M(0.002)	L	49
35	G	G(0.398), Q(0.135), E(0.107)	5.221	T(0.241), M(0.172), L(0.155)	M	50
36	E	E(0.613), D(0.179), Q(0.068)	3.776	Q(0.244), K(0.147), E(0.126)	Q	51
37	L	F(0.457), L(0.423), V(0.046)	6.856	A(0.517), F(0.118), I(0.098)	A	52
38	Q	Q(0.908), G(0.030), H(0.011)	1.073	Q(0.712), K(0.135), E(0.095)	Q	53
39	R	K(0.418), R(0.221), Q(0.104)	3.546	A(0.167), N(0.157), V(0.131)	V	54
40	S	S(0.830), T(0.080), N(0.030)	1.134	S(0.763), D(0.110), E(0.041)	S	55
41	V	V(0.536), I(0.228), M(0.084)	7.294	P(0.507), V(0.106), A(0.090)	P	56
42	H	Y(0.453), H(0.176), F(0.163)	9.119	Q(0.423), E(0.207), D(0.087)	Q	57
43	A	A(0.674), S(0.285), T(0.008)	1.818	A(0.813), T(0.090), V(0.046)	A	58
44	W	W(0.890), V(0.060), Y(0.009)	0.055	W(0.892), V(0.087), Y(0.003)	W	59
45	E	E(0.262), K(0.206), T(0.192)	3.034	Q(0.263), S(0.163), N(0.115)	H	60
46	I	I(0.683), V(0.132), L(0.058)	9.554	F(0.700), A(0.088), L(0.065)	F	61
47	S	A(0.553), C(0.200), S(0.167)	2.988	C(0.384), V(0.289), S(0.152)	S	62
48	D	D(0.772), E(0.093), N(0.092)	21.052	W(0.891), M(0.086), F(0.004)	W	63
49	Q	Q(0.406), E(0.276), K(0.117)	1.652	Q(0.228), E(0.196), A(0.087)	Q	64
50	L	L(0.704), I(0.149), M(0.091)	0.329	L(0.778), M(0.077), I(0.066)	L	65
51	L	L(0.853), I(0.081), C(0.024)	1.266	L(0.638), M(0.201), I(0.093)	L	66
52	Q	Q(0.205), H(0.190), R(0.166)	2.466	Q(0.267), D(0.185), S(0.161)	Q	67
53	I	Q(0.189), L(0.166), E(0.116)	2.109	P(0.256), L(0.132), E(0.108)	P	68
54	R	K(0.399), H(0.115), N(0.108)	2.331	D(0.244), S(0.145), G(0.136)	D	69
55	Q	R(0.223), Q(0.141), T(0.109)	4.104	K(0.738), R(0.122), T(0.057)	K	70
56	D	D(0.644), N(0.132), L(0.050)	7.332	S(0.290), P(0.129), A(0.128)	V	71
57	V	L(0.317), V(0.230), S(0.086)	3.079	P(0.223), S(0.176), V(0.112)	P	72
58	E	E(0.314), N(0.111), T(0.069)	2.626	E(0.805), N(0.062), P(0.046)	E	73
59	S	S(0.550), A(0.198), T(0.137)	14.197	V(0.710), I(0.252), L(0.013)	I	74
60	C	C(0.358), N(0.100), S(0.094)	10.639	Q(0.827), R(0.134), K(0.013)	Q	75
61	Y	Y(0.663), T(0.100), I(0.074)	5.695	F(0.637), Y(0.239), H(0.058)	Y	76
62	F	F(0.917), L(0.046), Y(0.013)	0.365	F(0.866), Y(0.100), L(0.008)	F	77
63	A	A(0.831), G(0.135), S(0.009)	2.423	G(0.721), A(0.250), S(0.008)	G	78
64	A	A(0.860), S(0.077), P(0.030)	0.342	A(0.967), S(0.006), P(0.006)	A	79
65	Q	Q(0.746), N(0.091), T(0.056)	8.399	T(0.259), S(0.171), I(0.168)	S	80
66	T	T(0.871), I(0.035), F(0.031)	1.737	T(0.574), A(0.195), S(0.091)	A	81
67	M	M(0.645), L(0.158), I(0.145)	5.951	L(0.894), I(0.058), V(0.011)	L	82
68	K	R(0.659), K(0.202), Q(0.046)	7.109	H(0.510), Y(0.139), K(0.097)	H	83
69	M	T(0.351), S(0.129), N(0.107)	1.86	T(0.234), S(0.179), I(0.132)	I	84
70	K	K(0.989), R(0.002), G(0.001)	0.978	K(0.827), V(0.082), R(0.024)	K	85
71	I	I(0.661), V(0.144), L(0.114)	0.697	I(0.681), L(0.256), V(0.021)	I	86
72	Q	Q(0.457), L(0.188), I(0.053)	4.685	S(0.307), M(0.114), L(0.101)	S	87
73	T	N(0.156), Y(0.137), K(0.136)	2.563	K(0.318), R(0.206), H(0.074)	R	88
74	S	S(0.506), A(0.096), K(0.062)	2.712	H(0.197), Q(0.136), Y(0.131)	Y	89
75	F	F(0.818), L(0.115), M(0.029)	14.8	W(0.753), S(0.084), R(0.046)	W	90
76	Y	H(0.275), S(0.122), Y(0.084)	1.58	S(0.226), N(0.163), E(0.094)	S	91
77	E	E(0.814), Q(0.095), D(0.045)	0.474	E(0.686), D(0.205), Q(0.044)	D	92
78	L	L(0.870), A(0.051), F(0.033)	4.852	V(0.448), L(0.264), I(0.175)	I	93
79	P	P(0.786), S(0.100), Q(0.036)	1.444	P(0.580), I(0.091), K(0.049)	P	94
80	T	P(0.289), Q(0.122), V(0.095)	1.604	E(0.242), A(0.201), K(0.079)	T	95
81	D	E(0.368), D(0.229), S(0.146)	0.648	D(0.341), E(0.302), N(0.081)	D	96
82	S	S(0.396), A(0.265), T(0.154)	4.271	Q(0.315), E(0.138), D(0.120)	Q	97
83	H	H(0.664), Y(0.113), K(0.069)	3.086	Y(0.450), H(0.117), R(0.082)	Y	98
84	A	E(0.225), D(0.113), I(0.108)	0.752	E(0.301), A(0.082), L(0.077)	E	99
85	S	S(0.688), A(0.136), Q(0.049)	3.81	S(0.224), E(0.177), L(0.104)	S	100
86	L	L(0.979), I(0.004), M(0.003)	0.317	L(0.889), F(0.043), V(0.033)	L	101
87	R	R(0.834), K(0.119), Q(0.008)	1.333	K(0.515), R(0.411), Q(0.038)	K	102
88	D	D(0.485), E(0.188), Q(0.138)	3.452	T(0.191), Q(0.169), E(0.129)	A	103
89	S	S(0.878), A(0.050), F(0.027)	10.833	K(0.296), Q(0.255), R(0.150)	Q	104
90	L	L(0.846), I(0.055), M(0.045)	0.962	L(0.626), I(0.296), V(0.050)	L	105
91	L	L(0.569), I(0.218), M(0.080)	1.333	L(0.551), F(0.192), I(0.131)	F	106
92	T	Q(0.144), E(0.143), N(0.139)	0.357	E(0.278), Q(0.180), D(0.113)	T	107
93	H	H(0.823), Y(0.053), L(0.051)	7.568	S(0.220), T(0.179), Q(0.158)	Q	108
94	I	I(0.345), L(0.309), A(0.105)	1.325	I(0.555), L(0.263), V(0.099)	I	109
95	Q	S(0.179), Q(0.127), E(0.119)	4.379	L(0.173), I(0.158), V(0.152)	T	110
96	N	Q(0.238), N(0.202), R(0.161)	1.082	R(0.232), Q(0.098), K(0.093)	R	111
97	L	L(0.327), I(0.300), H(0.121)	8.327	F(0.602), Y(0.238), G(0.089)	F	112
98	K	N(0.150), D(0.126), K(0.114)	5.523	A(0.464), S(0.220), P(0.074)	A	113
99	D	D(0.143), N(0.140), E(0.123)	2.705	S(0.196), N(0.190), G(0.155)	S	114
100	L	T(0.324), L(0.123), V(0.086)	3.787	G(0.608), Q(0.095), T(0.079)	G	115
101	S	S(0.347), N(0.244), D(0.096)	6.059	P(0.628), S(0.153), K(0.057)	S	116
102	P	P(0.238), S(0.152), E(0.132)	3.574	K(0.629), T(0.080), R(0.050)	K	117
103	V	V(0.434), A(0.200), P(0.116)	5.032	I(0.471), M(0.146), F(0.088)	I	118
104	I	I(0.605), T(0.166), V(0.152)	2.812	V(0.730), I(0.207), L(0.039)	V	119
105	V	V(0.440), I(0.151), A(0.145)	4.556	L(0.647), T(0.079), R(0.056)	L	120
106	T	T(0.772), K(0.084), A(0.058)	2.062	T(0.471), N(0.306), S(0.086)	T	121
107	Q	Q(0.910), T(0.053), A(0.006)	8.477	R(0.624), K(0.214), Q(0.126)	R	122
108	L	L(0.983), I(0.004), M(0.002)	0.275	L(0.920), T(0.041), I(0.009)	L	123
109	A	C(0.555), S(0.234), A(0.139)	1.113	C(0.880), S(0.088), A(0.009)	C	124
110	L	L(0.770), I(0.099), V(0.050)	5.1	V(0.378), I(0.221), Q(0.096)	V	125
111	A	A(0.984), S(0.003), G(0.002)	2.305	A(0.628), S(0.233), T(0.073)	A	126
112	I	L(0.514), I(0.250), V(0.167)	2.702	L(0.817), F(0.084), M(0.067)	L	127
113	A	A(0.829), S(0.095), V(0.045)	1.1	A(0.520), S(0.247), G(0.124)	A	128
114	D	D(0.803), V(0.049), H(0.034)	10.583	A(0.480), S(0.167), L(0.091)	S	129
115	L	L(0.983), I(0.004), M(0.002)	7.207	F(0.444), L(0.241), Y(0.231)	L	130
116	A	A(0.457), Y(0.155), S(0.070)	2.087	I(0.250), A(0.222), V(0.219)	A	131
117	L	L(0.649), I(0.233), V(0.056)	1.546	L(0.516), V(0.244), F(0.094)	L	132
118	Q	Q(0.709), L(0.124), R(0.069)	5.156	N(0.292), H(0.276), Q(0.117)	S	133
119	M	M(0.631), V(0.259), L(0.068)	3.497	M(0.273), T(0.123), C(0.117)	M	134
120	P	P(0.209), A(0.195), S(0.106)	5.176	M(0.192), V(0.172), L(0.142)	M	135
-	-	-	-	P(0.593), S(0.107), N(0.093)	P	136
-	-	-	-	E(0.256), D(0.127), T(0.117)	D	137
121	S	S(0.414), Q(0.146), T(0.136)	4.639	H(0.142), E(0.142), V(0.131)	A	138
122	W	W(0.944), K(0.045), R(0.001)	1.25	W(0.740), H(0.067), N(0.052)	W	139
123	K	K(0.344), Q(0.185), N(0.131)	4.714	P(0.422), A(0.088), S(0.068)	P	140
124	G	N(0.225), D(0.137), K(0.124)	0.739	N(0.239), T(0.145), E(0.134)	C	141
125	C	P(0.308), A(0.128), W(0.113)	3.026	A(0.427), P(0.191), V(0.061)	A	142
126	V	V(0.527), I(0.278), A(0.130)	1.228	V(0.387), I(0.312), L(0.059)	V	143
127	Q	Q(0.152), L(0.122), V(0.121)	2.535	E(0.220), A(0.162), P(0.100)	A	144
128	T	D(0.441), E(0.245), T(0.224)	1.847	D(0.390), E(0.205), S(0.117)	D	145
129	L	L(0.738), I(0.148), F(0.046)	2.784	L(0.294), I(0.264), V(0.247)	M	146
130	V	I(0.347), L(0.267), V(0.109)	2.033	V(0.409), I(0.301), T(0.138)	V	147
131	E	E(0.180), N(0.167), Q(0.162)	1.496	R(0.184), E(0.169), D(0.135)	R	148
132	K	R(0.276), K(0.254), S(0.096)	2.611	T(0.265), L(0.115), M(0.090)	L	149
133	Y	F(0.480), L(0.187), Y(0.179)	2.435	F(0.531), L(0.374), I(0.039)	F	150
134	S	G(0.249), S(0.184), A(0.103)	2.519	Q(0.351), K(0.103), S(0.091)	Q	151
135	N	S(0.238), T(0.134), N(0.095)	0.623	N(0.226), S(0.154), P(0.126)	A	152
-	-	-	-	E(0.232), Q(0.208), A(0.086)	E	153
-	-	-	-	L(0.132), Q(0.125), R(0.101)	D	154
-	-	-	-	L(0.178), S(0.122), I(0.108)	S	155
-	-	-	-	P(0.305), D(0.097), A(0.090)	P	156
-	-	-	-	N(0.140), T(0.104), Q(0.097)	V	157
-	-	-	-	S(0.322), D(0.193), N(0.096)	D	158
136	D	D(0.213), E(0.176), N(0.154)	1.77	S(0.181), P(0.122), A(0.106)	G	159
137	V	P(0.161), V(0.140), G(0.124)	1.373	Q(0.131), E(0.116), D(0.115)	Q	160
138	T	D(0.150), T(0.132), Q(0.089)	0.954	A(0.280), Q(0.109), S(0.108)	G	161
139	S	S(0.225), N(0.135), R(0.118)	1.378	Q(0.152), R(0.148), T(0.127)	R	162
140	L	L(0.297), T(0.190), M(0.127)	1.566	L(0.283), C(0.200), I(0.081)	C	163
141	P	P(0.280), W(0.178), S(0.088)	3.742	E(0.207), L(0.181), W(0.147)	L	164
142	F	F(0.176), P(0.173), M(0.127)	2.831	I(0.274), A(0.216), V(0.170)	A	165
143	L	L(0.749), T(0.087), F(0.053)	0.819	L(0.752), M(0.087), F(0.084)	L	166
144	L	L(0.837), I(0.125), V(0.010)	0.372	L(0.805), M(0.073), I(0.057)	L	167
145	E	E(0.572), T(0.125), S(0.058)	1.331	E(0.576), R(0.115), K(0.098)	E	168
146	I	V(0.314), L(0.289), I(0.283)	0.266	V(0.443), I(0.280), L(0.213)	L	169
147	L	L(0.937), M(0.022), I(0.014)	0.238	L(0.862), I(0.060), V(0.051)	L	170
148	T	T(0.389), K(0.142), Q(0.090)	0.612	T(0.409), S(0.170), E(0.105)	T	171
149	V	V(0.648), L(0.129), T(0.090)	2.619	V(0.415), A(0.130), D(0.080)	V	172
150	L	L(0.682), F(0.135), I(0.102)	1.619	L(0.521), I(0.334), M(0.092)	L	173
151	P	P(0.918), A(0.057), S(0.006)	0.259	P(0.811), A(0.099), T(0.054)	P	174
152	E	E(0.876), Q(0.080), D(0.011)	2.059	E(0.512), A(0.107), D(0.068)	E	175
153	E	E(0.992), D(0.001), G(0.001)	0.778	E(0.865), M(0.047), R(0.029)	E	176
154	V	V(0.489), I(0.189), L(0.122)	6.802	F(0.482), A(0.097), Y(0.082)	F	177
155	H	N(0.322), D(0.174), E(0.160)	2.07	Q(0.278), D(0.097), S(0.095)	Q	178
156	S	S(0.652), N(0.228), T(0.046)	3.072	S(0.288), T(0.153), K(0.101)	T	179
157	R	R(0.388), S(0.128), K(0.085)	2.531	S(0.222), A(0.128), I(0.113)	S	180
158	S	S(0.323), R(0.127), T(0.097)	1.825	R(0.220), H(0.161), T(0.101)	R	181
159	L	L(0.785), I(0.105), V(0.081)	2.88	L(0.493), T(0.213), M(0.132)	L	182
160	R	R(0.787), G(0.117), K(0.055)	8.486	P(0.182), A(0.171), N(0.102)	P	183
161	I	L(0.560), I(0.213), V(0.200)	-	-	-	-
162	G	G(0.994), A(0.001), P(0.001)	-	-	-	-
163	A	A(0.367), E(0.291), I(0.051)	3.091	Q(0.287), K(0.103), S(0.091)	Q	184
164	N	N(0.867), C(0.049), T(0.040)	10.413	A(0.178), Y(0.132), T(0.129)	Y	185
165	R	R(0.828), T(0.039), D(0.039)	2.341	R(0.373), K(0.253), Q(0.117)	R	186
166	R	R(0.912), K(0.052), Q(0.006)	0.959	R(0.605), K(0.239), Q(0.038)	K	187
167	T	E(0.163), Q(0.114), T(0.113)	2.688	A(0.163), G(0.160), S(0.144)	G	188
168	E	E(0.379), A(0.174), K(0.058)	1.957	Q(0.123), R(0.122), T(0.104)	L	189
169	I	I(0.404), V(0.324), L(0.101)	2.006	L(0.377), V(0.323), I(0.059)	V	190
170	I	L(0.250), I(0.157), R(0.114)	5.135	R(0.705), K(0.116), N(0.056)	R	191
171	E	E(0.291), T(0.145), K(0.125)	1.923	A(0.171), G(0.141), E(0.126)	T	192
172	D	E(0.395), D(0.155), Q(0.129)	1.58	E(0.344), A(0.173), V(0.123)	S	193
173	L	L(0.637), F(0.197), M(0.093)	1.104	L(0.774), I(0.126), M(0.059)	L	194
174	A	A(0.276), E(0.155), R(0.128)	1.933	N(0.161), Q(0.144), A(0.111)	A	195
175	F	A(0.209), S(0.121), G(0.098)	2.114	K(0.295), Q(0.123), N(0.112)	V	196
176	Y	S(0.298), N(0.133), C(0.123)	2.313	S(0.181), E(0.160), N(0.128)	E	197
177	S	A(0.236), S(0.231), E(0.095)	2.814	S(0.192), W(0.174), L(0.094)	C	198
178	S	Q(0.206), P(0.152), S(0.126)	1.868	E(0.161), S(0.154), P(0.149)	G	199
179	T	T(0.195), L(0.128), P(0.115)	3.052	Q(0.177), D(0.083), N(0.081)	A	200
180	V	V(0.725), M(0.118), L(0.065)	1.36	V(0.657), I(0.204), A(0.055)	V	201
181	V	L(0.259), I(0.168), V(0.144)	0.924	L(0.365), I(0.164), F(0.113)	F	202
182	S	E(0.255), Q(0.164), T(0.091)	2.416	P(0.184), Q(0.125), K(0.095)	P	203
183	L	F(0.465), L(0.345), Y(0.068)	4.149	L(0.341), I(0.147), T(0.131)	L	204
184	L	L(0.805), I(0.104), M(0.062)	1.338	L(0.540), V(0.165), I(0.083)	L	205
185	M	T(0.209), S(0.187), K(0.128)	2.614	E(0.251), Q(0.171), R(0.140)	E	206
186	T	T(0.151), S(0.149), H(0.142)	1.668	Q(0.291), S(0.143), K(0.094)	Q	207
187	C	C(0.544), V(0.280), I(0.083)	3.473	L(0.244), V(0.229), I(0.186)	L	208
188	V	L(0.419), I(0.152), V(0.119)	1.345	L(0.718), F(0.115), S(0.055)	L	209
189	E	E(0.297), K(0.097), G(0.077)	1.826	Q(0.220), S(0.197), R(0.084)	Q	210
190	K	K(0.221), N(0.176), R(0.107)	2.806	S(0.242), Q(0.202), E(0.087)	Q	211
191	A	V(0.094), N(0.092), F(0.084)	-	-	-	-
192	G	G(0.248), S(0.155), H(0.090)	-	-	-	-
-	-	-	-	D(0.178), S(0.129), Q(0.122)	P	212
-	-	-	-	D(0.246), S(0.109), E(0.092)	S	213
193	T	D(0.159), S(0.157), T(0.144)	1.211	S(0.346), T(0.134), A(0.108)	S	214
194	D	D(0.380), N(0.294), Q(0.092)	2.879	S(0.214), P(0.203), D(0.110)	P	215
195	E	E(0.322), A(0.108), Q(0.087)	1.911	S(0.144), T(0.098), Q(0.097)	S	216
196	K	K(0.217), Q(0.131), D(0.102)	1.867	T(0.113), Q(0.103), S(0.098)	C	217
197	M	I(0.445), V(0.160), M(0.146)	2.56	V(0.248), L(0.136), T(0.121)	V	218
198	L	L(0.360), R(0.111), Q(0.077)	2.334	K(0.263), M(0.112), R(0.098)	R	219
199	M	V(0.187), I(0.179), K(0.159)	1.676	Q(0.174), L(0.147), I(0.137)	Q	220
200	K	K(0.532), R(0.202), A(0.112)	2.458	K(0.200), R(0.130), A(0.119)	K	221
201	V	V(0.403), I(0.218), T(0.098)	4.259	A(0.586), V(0.218), G(0.089)	V	222
202	F	L(0.423), F(0.284), Y(0.182)	4.401	L(0.477), V(0.195), I(0.149)	L	223
203	R	R(0.331), K(0.236), Q(0.092)	1.04	K(0.484), E(0.189), R(0.144)	K	224
204	C	C(0.838), T(0.072), S(0.052)	0.32	C(0.943), S(0.027), A(0.008)	C	225
205	L	L(0.486), F(0.279), Y(0.064)	1.966	L(0.307), A(0.203), V(0.177)	F	226
206	G	S(0.242), A(0.178), G(0.177)	0.829	S(0.337), A(0.151), E(0.094)	S	227
207	S	S(0.728), A(0.130), H(0.049)	1.244	S(0.510), T(0.118), Q(0.084)	S	228
208	W	W(0.760), N(0.089), Y(0.062)	1.773	W(0.994), G(0.001), F(0.000)	W	229
209	F	L(0.285), I(0.271), F(0.221)	1.144	L(0.393), V(0.283), I(0.181)	V	230
210	N	Q(0.183), N(0.174), T(0.118)	1.707	K(0.193), Q(0.136), R(0.110)	Q	231
211	L	L(0.344), I(0.189), N(0.152)	1.039	L(0.440), F(0.117), I(0.101)	L	232
212	G	G(0.358), H(0.182), P(0.122)	-	-	-	-
213	V	A(0.325), V(0.192), S(0.106)	7.502	G(0.434), E(0.162), D(0.104)	E	233
214	L	I(0.238), L(0.234), F(0.222)	2.186	V(0.241), L(0.192), I(0.098)	V	234
215	D	P(0.318), N(0.100), S(0.088)	0.607	P(0.347), S(0.118), A(0.076)	P	235
216	S	L(0.262), T(0.160), S(0.149)	4.303	L(0.680), I(0.164), F(0.084)	L	236
217	N	N(0.189), D(0.183), S(0.139)	0.83	D(0.204), E(0.195), N(0.122)	Q	237
218	F	E(0.169), H(0.152), D(0.143)	1.742	E(0.317), D(0.137), T(0.083)	D	238
219	M	I(0.283), V(0.274), L(0.177)	5.258	C(0.292), I(0.120), T(0.114)	C	239
220	A	A(0.357), P(0.111), I(0.098)	5.182	E(0.250), T(0.180), V(0.112)	E	240
221	N	N(0.221), S(0.128), Q(0.119)	0.878	Q(0.164), S(0.151), N(0.146)	A	241
222	N	S(0.520), N(0.269), C(0.052)	-	-	-	-
223	K	P(0.183), K(0.143), A(0.108)	-	-	-	-
224	L	L(0.615), V(0.192), I(0.088)	1.202	L(0.463), I(0.234), V(0.128)	L	242
225	L	L(0.414), I(0.243), V(0.064)	1.591	L(0.196), V(0.188), I(0.156)	I	243
226	A	S(0.156), A(0.120), V(0.113)	1.624	Q(0.162), S(0.148), P(0.136)	Q	244
227	L	L(0.149), V(0.141), Y(0.132)	1.633	L(0.188), D(0.162), T(0.129)	A	245
228	L	A(0.256), I(0.136), L(0.135)	1.55	L(0.374), V(0.150), A(0.110)	A	246
229	F	F(0.748), L(0.176), I(0.044)	0.892	L(0.408), F(0.390), I(0.089)	F	247
230	E	Q(0.260), E(0.151), S(0.130)	1.871	G(0.136), E(0.128), K(0.109)	A	248
231	V	V(0.407), I(0.251), L(0.154)	3.617	A(0.363), L(0.215), V(0.125)	A	249
232	L	L(0.796), I(0.096), M(0.081)	3.396	L(0.317), V(0.261), I(0.214)	L	250
233	Q	Q(0.142), K(0.142), S(0.134)	-	-	-	-
234	Q	N(0.280), D(0.144), S(0.124)	-	-	-	-
235	D	P(0.164), I(0.123), H(0.115)	-	-	-	-
236	K	E(0.168), N(0.118), S(0.114)	-	-	-	-
237	T	T(0.275), A(0.149), S(0.146)	4.982	E(0.192), R(0.149), S(0.148)	Q	251
238	S	S(0.273), P(0.165), N(0.080)	2.707	D(0.230), N(0.215), E(0.159)	D	252
239	S	S(0.264), T(0.116), N(0.106)	1.307	P(0.273), E(0.122), N(0.111)	S	253
240	N	S(0.172), N(0.116), K(0.107)	3.322	E(0.535), D(0.098), Q(0.069)	E	254
241	L	L(0.640), I(0.130), V(0.084)	1.305	L(0.619), G(0.060), A(0.055)	L	255
242	H	H(0.728), Y(0.135), F(0.083)	9.926	F(0.367), A(0.160), W(0.104)	F	256
243	E	E(0.644), D(0.236), G(0.045)	0.722	E(0.470), D(0.386), N(0.055)	D	257
244	A	A(0.558), T(0.111), S(0.107)	3.234	T(0.202), V(0.192), S(0.145)	S	258
245	A	A(0.913), D(0.037), S(0.014)	2.553	A(0.504), S(0.145), V(0.117)	S	259
246	S	T(0.391), S(0.238), A(0.171)	13.075	V(0.375), L(0.291), I(0.183)	V	260
247	D	D(0.514), E(0.196), N(0.089)	2.144	E(0.406), D(0.202), K(0.143)	E	261
248	C	C(0.656), A(0.070), F(0.069)	2.627	A(0.289), C(0.146), T(0.144)	A	262
249	V	V(0.457), I(0.418), L(0.056)	4.516	L(0.567), I(0.272), M(0.120)	I	263
250	C	C(0.513), V(0.197), S(0.069)	4.986	V(0.334), L(0.179), T(0.129)	V	264
251	S	A(0.264), S(0.249), N(0.112)	1.763	N(0.242), S(0.117), T(0.117)	N	265
252	A	A(0.449), L(0.231), F(0.108)	2.113	I(0.361), V(0.198), A(0.163)	A	266
253	L	L(0.827), I(0.057), V(0.049)	5.269	I(0.380), V(0.259), G(0.078)	I	267
254	Y	Y(0.431), Q(0.205), F(0.069)	4.937	T(0.291), S(0.179), A(0.087)	S	268
255	A	V(0.166), R(0.150), A(0.139)	3.597	Q(0.252), S(0.184), H(0.176)	Q	269
256	I	L(0.218), V(0.196), I(0.144)	7.325	P(0.422), N(0.081), G(0.077)	P	270
257	E	E(0.551), A(0.088), D(0.076)	2.176	D(0.339), E(0.159), R(0.093)	D	271
258	N	D(0.383), N(0.160), E(0.092)	4.115	C(0.160), L(0.148), A(0.144)	A	272
259	V	T(0.115), V(0.114), N(0.098)	3.313	H(0.256), Q(0.172), Y(0.094)	Q	273
260	E	E(0.171), T(0.148), N(0.146)	3.011	R(0.315), K(0.189), N(0.095)	R	274
261	T	N(0.170), K(0.126), R(0.099)	5.347	Y(0.584), R(0.150), F(0.051)	Y	275
262	N	N(0.154), H(0.151), Q(0.096)	-	-	-	-
263	L	Q(0.182), R(0.108), D(0.106)	3.676	P(0.417), S(0.133), V(0.109)	V	276
264	P	P(0.128), E(0.112), A(0.109)	2.129	N(0.254), K(0.125), T(0.122)	N	277
265	L	L(0.731), V(0.105), F(0.061)	6.846	T(0.419), L(0.118), S(0.113)	T	278
266	A	A(0.331), Q(0.106), E(0.106)	3.964	L(0.307), V(0.239), I(0.147)	L	279
267	M	E(0.165), L(0.162), K(0.087)	2.657	L(0.185), W(0.125), I(0.125)	L	280
268	Q	Q(0.210), A(0.119), K(0.082)	2.326	K(0.246), E(0.177), N(0.121)	K	281
269	L	L(0.659), I(0.138), V(0.076)	2.459	L(0.334), F(0.217), W(0.094)	L	282
270	F	F(0.395), H(0.112), L(0.079)	4.299	I(0.234), L(0.206), A(0.107)	I	283
271	Q	Q(0.216), T(0.125), N(0.113)	2.445	P(0.266), K(0.195), S(0.097)	P	284
272	G	G(0.316), A(0.157), S(0.143)	4.145	L(0.236), S(0.099), K(0.090)	L	285
273	V	V(0.577), I(0.238), C(0.109)	2.974	V(0.355), L(0.243), F(0.155)	V	286
274	L	L(0.192), I(0.164), Y(0.105)	1.998	L(0.511), V(0.103), I(0.083)	L	287
275	T	S(0.226), N(0.111), T(0.105)	1.122	G(0.152), D(0.133), S(0.129)	G	288
276	L	L(0.879), M(0.048), G(0.033)	2.669	L(0.432), V(0.146), S(0.082)	L	289
277	E	E(0.363), V(0.093), L(0.082)	2.737	Q(0.162), S(0.148), L(0.133)	Q	290
278	T	E(0.192), P(0.132), T(0.112)	1.011	D(0.217), E(0.182), P(0.113)	E	291
279	A	A(0.392), P(0.256), S(0.109)	5.612	Q(0.197), K(0.120), E(0.115)	Q	292
280	Y	Y(0.561), F(0.298), L(0.051)	9.377	L(0.437), I(0.385), F(0.145)	L	293
281	H	H(0.359), S(0.118), E(0.117)	2.094	E(0.165), T(0.132), L(0.127)	R	294
282	M	L(0.224), M(0.217), V(0.089)	3.387	E(0.240), K(0.171), Q(0.119)	Q	295
283	A	A(0.477), S(0.363), V(0.044)	3.49	A(0.424), E(0.154), T(0.064)	A	296
284	V	V(0.537), Q(0.112), I(0.089)	2.789	L(0.196), E(0.176), V(0.175)	V	297
285	A	A(0.460), Q(0.121), T(0.079)	3.762	Q(0.201), R(0.131), K(0.115)	Q	298
286	R	H(0.163), Q(0.132), E(0.131)	2.114	N(0.219), K(0.154), D(0.147)	N	299
287	E	E(0.775), K(0.089), D(0.057)	3.599	G(0.207), E(0.203), D(0.113)	G	300
288	D	D(0.868), E(0.050), Q(0.038)	2.219	D(0.549), N(0.308), S(0.051)	D	301
289	L	L(0.218), T(0.155), I(0.128)	2.913	M(0.240), E(0.218), A(0.088)	M	302
290	D	D(0.662), E(0.204), R(0.049)	0.921	D(0.399), E(0.396), N(0.074)	E	303
291	K	K(0.621), R(0.320), N(0.016)	10.812	T(0.230), L(0.223), I(0.131)	T	304
292	V	S(0.201), L(0.186), A(0.170)	0.689	I(0.228), S(0.135), A(0.126)	S	305
293	L	L(0.230), Q(0.192), I(0.159)	3.041	H(0.144), L(0.131), A(0.120)	H	306
294	N	N(0.674), C(0.070), S(0.058)	4.188	G(0.246), A(0.100), Y(0.086)	G	307
295	Y	Y(0.480), L(0.256), I(0.132)	2.44	I(0.417), L(0.334), M(0.080)	I	308
296	C	C(0.594), A(0.242), V(0.050)	4.235	C(0.312), Y(0.216), I(0.115)	C	309
297	R	R(0.769), H(0.073), K(0.071)	4.032	R(0.182), A(0.129), E(0.109)	R	310
298	I	I(0.566), V(0.240), L(0.103)	1.794	L(0.341), I(0.303), V(0.118)	I	311
299	F	F(0.887), L(0.038), M(0.038)	5.103	V(0.211), F(0.196), L(0.144)	A	312
300	T	T(0.643), V(0.178), C(0.042)	2.221	V(0.432), T(0.170), C(0.151)	V	313
301	E	E(0.745), S(0.104), V(0.061)	4.834	A(0.314), S(0.303), T(0.115)	A	314
302	L	L(0.726), M(0.133), I(0.045)	2.467	L(0.256), V(0.185), I(0.125)	L	315
303	C	A(0.384), C(0.121), V(0.115)	1.078	G(0.341), A(0.201), V(0.125)	G	316
304	E	E(0.730), D(0.064), I(0.039)	0.843	E(0.754), D(0.089), G(0.040)	E	317
305	T	S(0.527), T(0.295), A(0.098)	5.909	T(0.189), N(0.189), C(0.113)	N	318
306	F	F(0.458), L(0.313), C(0.045)	8.721	H(0.689), S(0.077), Y(0.047)	H	319
307	L	L(0.547), Y(0.064), F(0.062)	5.304	S(0.459), V(0.133), T(0.131)	S	320
308	E	E(0.293), V(0.093), H(0.085)	3.125	R(0.359), K(0.193), A(0.086)	R	321
309	K	K(0.151), T(0.139), Q(0.112)	3.011	L(0.190), A(0.188), V(0.142)	A	322
310	I	I(0.422), M(0.334), L(0.148)	4.534	L(0.520), F(0.250), I(0.134)	L	323
311	V	V(0.503), I(0.286), L(0.097)	1.847	L(0.520), V(0.239), I(0.114)	L	324
312	C	N(0.261), T(0.109), D(0.099)	1.514	E(0.267), A(0.130), D(0.092)	D	325
-	-	-	-	Q(0.159), G(0.158), A(0.111)	Q	326
-	-	-	-	I(0.249), V(0.233), L(0.230)	V	327
313	T	E(0.162), T(0.148), S(0.126)	-	-	-	-
314	P	P(0.311), D(0.187), N(0.088)	-	-	-	-
315	G	G(0.324), P(0.083), D(0.083)	1.982	E(0.455), D(0.142), G(0.100)	E	328
316	Q	Q(0.211), K(0.118), T(0.108)	1.979	H(0.242), L(0.106), N(0.100)	H	329
317	G	G(0.255), P(0.160), D(0.114)	3.706	R(0.143), W(0.141), S(0.120)	W	330
318	L	L(0.365), H(0.241), I(0.083)	7.464	Q(0.231), E(0.195), K(0.112)	Q	331
319	G	G(0.553), Y(0.267), F(0.047)	6.679	L(0.222), T(0.145), S(0.104)	S	332
320	D	D(0.295), S(0.240), A(0.136)	4.401	A(0.251), V(0.139), F(0.119)	F	333
321	L	L(0.402), I(0.189), F(0.148)	1.51	L(0.250), I(0.100), T(0.095)	L	334
322	R	K(0.290), R(0.208), A(0.099)	1.093	R(0.207), A(0.159), Q(0.157)	A	335
323	T	T(0.264), I(0.126), C(0.095)	3.378	L(0.497), M(0.110), T(0.101)	L	336
324	L	L(0.630), F(0.123), V(0.102)	3.125	V(0.329), I(0.249), L(0.127)	V	337
325	E	D(0.420), E(0.349), S(0.050)	3.06	N(0.248), Q(0.196), E(0.112)	N	338
326	L	L(0.688), M(0.065), C(0.062)	2.179	M(0.250), L(0.224), V(0.125)	M	339
327	L	L(0.403), V(0.273), I(0.136)	1.117	I(0.383), L(0.269), V(0.142)	I	340
328	L	L(0.821), I(0.058), M(0.049)	1.01	L(0.661), M(0.162), Q(0.076)	M	341
329	I	L(0.287), T(0.129), I(0.111)	3.593	K(0.150), F(0.133), E(0.128)	F	342
330	C	C(0.588), V(0.145), I(0.073)	1.175	C(0.623), L(0.103), F(0.085)	C	343
331	A	V(0.370), A(0.289), L(0.091)	5.648	T(0.554), S(0.138), A(0.130)	T	344
332	G	G(0.496), E(0.157), N(0.063)	1.595	N(0.175), G(0.172), S(0.139)	G	345
-	-	-	-	I(0.190), L(0.184), A(0.182)	I	346
-	-	-	-	P(0.660), N(0.074), E(0.071)	P	347
-	-	-	-	G(0.893), L(0.095), A(0.002)	G	348
333	H	H(0.735), Y(0.112), L(0.070)	3.645	H(0.307), Q(0.146), R(0.094)	H	349
334	P	H(0.353), Y(0.107), G(0.095)	7.59	Y(0.922), F(0.054), L(0.004)	Y	350
335	Q	D(0.528), Q(0.167), E(0.078)	17.21	P(0.995), G(0.001), A(0.000)	P	351
336	Y	Y(0.669), W(0.102), F(0.080)	10.993	V(0.479), T(0.163), L(0.100)	V	352
337	E	E(0.597), S(0.124), Q(0.083)	4.039	D(0.424), E(0.172), N(0.171)	N	353
-	-	-	-	E(0.879), D(0.086), N(0.006)	E	354
-	-	-	-	T(0.334), S(0.164), N(0.115)	T	355
338	V	V(0.575), L(0.298), I(0.069)	7.48	C(0.226), R(0.156), T(0.147)	T	356
339	V	A(0.391), V(0.207), I(0.134)	7.13	S(0.923), A(0.047), T(0.006)	S	357
340	E	E(0.563), Q(0.113), L(0.077)	3.601	S(0.201), T(0.159), E(0.120)	S	358
341	I	I(0.664), M(0.202), K(0.047)	3.01	L(0.458), I(0.198), M(0.150)	L	359
342	S	T(0.783), S(0.171), A(0.013)	2.483	T(0.425), P(0.173), A(0.149)	T	360
343	F	F(0.975), D(0.006), Y(0.006)	3.648	F(0.476), L(0.245), M(0.062)	L	361
344	N	N(0.530), H(0.151), S(0.089)	7.155	T(0.282), G(0.238), S(0.139)	T	362
345	F	F(0.369), L(0.277), V(0.134)	3.503	F(0.871), Y(0.067), L(0.041)	F	363
346	W	W(0.944), L(0.038), Y(0.004)	0.444	W(0.833), F(0.090), L(0.042)	W	364
347	Y	Y(0.814), F(0.091), H(0.037)	0.655	Y(0.762), I(0.077), F(0.053)	Y	365
348	R	R(0.566), K(0.107), C(0.069)	5.529	T(0.287), S(0.215), M(0.131)	T	366
349	L	L(0.801), I(0.116), V(0.035)	0.296	L(0.881), I(0.047), F(0.044)	L	367
350	G	S(0.620), A(0.122), G(0.102)	14.964	Q(0.795), R(0.096), P(0.038)	Q	368
351	E	E(0.859), D(0.090), N(0.008)	6.474	D(0.737), T(0.101), G(0.053)	D	369
352	H	E(0.213), D(0.155), A(0.119)	3.53	E(0.476), D(0.437), Q(0.044)	D	370
353	L	L(0.760), I(0.083), A(0.066)	3.202	I(0.454), V(0.237), L(0.155)	I	371
354	Y	Y(0.545), F(0.308), G(0.038)	7.326	L(0.312), M(0.112), F(0.102)	L	372
355	K	K(0.313), Q(0.242), R(0.104)	3.446	S(0.307), A(0.146), T(0.139)	S	373
356	T	R(0.197), K(0.140), S(0.108)	3.714	L(0.250), M(0.200), F(0.145)	F	374
357	N	N(0.424), D(0.166), S(0.077)	3.444	E(0.267), D(0.243), S(0.167)	E	375
358	D	D(0.349), N(0.181), E(0.097)	1.718	T(0.142), N(0.138), E(0.116)	A	376
359	E	D(0.361), T(0.094), E(0.093)	1.472	E(0.246), D(0.132), S(0.120)	E	377
-	-	-	-	E(0.178), K(0.162), D(0.076)	K	378
-	-	-	-	Q(0.249), E(0.114), N(0.092)	Q	379
-	-	-	-	K(0.229), A(0.188), Q(0.131)	A	380
360	V	D(0.157), E(0.121), Q(0.114)	1.048	Q(0.187), K(0.127), V(0.126)	V	381
361	I	L(0.364), Y(0.118), I(0.089)	1.903	Y(0.196), C(0.155), L(0.154)	Y	382
362	H	T(0.273), N(0.126), I(0.107)	4.684	L(0.307), W(0.109), R(0.099)	Q	383
363	G	A(0.244), G(0.107), E(0.104)	1.725	E(0.209), Q(0.184), A(0.097)	Q	384
364	I	V(0.182), K(0.135), I(0.127)	2.209	V(0.240), A(0.183), Y(0.120)	V	385
365	F	F(0.793), L(0.079), Y(0.055)	4.268	I(0.275), Y(0.242), L(0.204)	Y	386
366	K	K(0.396), R(0.243), E(0.094)	0.787	K(0.382), R(0.153), S(0.086)	R	387
367	A	P(0.753), E(0.057), Q(0.045)	0.684	P(0.663), E(0.093), Q(0.084)	P	388
368	Y	Y(0.638), H(0.200), E(0.046)	9.032	V(0.396), L(0.242), I(0.197)	V	389
369	I	I(0.513), V(0.211), F(0.156)	13.429	Y(0.766), F(0.208), L(0.004)	Y	390
370	Q	E(0.499), Q(0.133), T(0.103)	6.105	F(0.277), A(0.202), S(0.108)	F	391
371	R	R(0.707), K(0.213), Q(0.038)	4.623	Q(0.220), H(0.138), R(0.138)	Q	392
372	L	L(0.638), Y(0.133), F(0.129)	1.88	L(0.834), I(0.102), V(0.037)	L	393
373	L	I(0.639), L(0.177), V(0.159)	4.149	V(0.398), L(0.178), T(0.155)	V	394
374	H	S(0.119), G(0.110), E(0.102)	1.817	D(0.219), Q(0.122), K(0.113)	D	395
375	A	A(0.436), S(0.160), C(0.095)	3.702	V(0.375), A(0.137), I(0.126)	V	396
376	L	L(0.921), V(0.039), I(0.013)	0.815	L(0.750), M(0.078), A(0.054)	L	397
377	A	Y(0.219), C(0.198), A(0.121)	7.407	L(0.526), I(0.205), V(0.203)	L	398
378	R	R(0.447), K(0.187), E(0.076)	1.193	R(0.237), K(0.147), V(0.090)	H	399
379	H	H(0.750), L(0.130), Y(0.052)	16.829	K(0.864), R(0.098), Q(0.007)	K	400
380	C	C(0.796), S(0.096), V(0.044)	5.511	S(0.348), A(0.204), V(0.154)	A	401
381	Q	Q(0.557), R(0.201), K(0.107)	2.839	Q(0.260), E(0.153), A(0.114)	Q	402
382	L	M(0.371), L(0.183), Y(0.119)	2.496	Y(0.320), L(0.209), F(0.180)	F	403
383	E	E(0.621), D(0.291), N(0.047)	16.737	P(0.931), A(0.046), S(0.005)	P	404
384	P	P(0.366), S(0.137), E(0.093)	0.572	S(0.175), P(0.147), E(0.126)	S	405
385	D	D(0.905), E(0.055), N(0.007)	4.082	E(0.335), D(0.185), S(0.088)	D	406
-	-	-	-	E(0.336), K(0.112), S(0.099)	E	407
-	-	-	-	E(0.338), S(0.267), D(0.113)	E	408
-	-	-	-	Y(0.363), W(0.213), L(0.177)	Y	409
386	H	H(0.374), N(0.098), M(0.079)	2.95	E(0.180), A(0.164), S(0.121)	G	410
387	E	E(0.358), D(0.218), T(0.130)	3.529	S(0.271), K(0.167), N(0.078)	F	411
388	G	G(0.429), E(0.105), D(0.103)	10.121	W(0.666), F(0.091), L(0.084)	W	412
389	V	L(0.383), I(0.251), V(0.188)	12.401	S(0.488), T(0.245), N(0.228)	S	413
390	P	P(0.385), L(0.358), I(0.122)	6.275	S(0.262), A(0.186), K(0.121)	S	414
391	E	E(0.419), D(0.383), Q(0.055)	1.026	D(0.673), E(0.188), Q(0.043)	D	415
392	E	E(0.557), D(0.274), S(0.124)	0.761	E(0.500), D(0.414), Q(0.046)	E	416
393	T	T(0.232), G(0.213), N(0.152)	6.377	K(0.391), L(0.208), R(0.172)	K	417
394	D	D(0.509), S(0.139), G(0.106)	4.617	E(0.846), D(0.117), N(0.007)	E	418
395	D	D(0.390), E(0.386), N(0.069)	9.043	Q(0.321), L(0.196), C(0.110)	Q	419
396	F	F(0.778), L(0.142), M(0.046)	0.862	F(0.697), L(0.176), Y(0.056)	F	420
397	G	G(0.170), A(0.152), K(0.084)	5.702	R(0.768), K(0.061), E(0.057)	R	421
398	E	D(0.550), E(0.368), G(0.035)	13.966	C(0.441), I(0.198), Y(0.076)	I	422
399	F	F(0.985), Y(0.005), L(0.002)	15.395	Y(0.987), F(0.004), L(0.001)	Y	423
400	R	R(0.979), F(0.006), K(0.003)	0.338	R(0.944), C(0.043), K(0.002)	R	424
401	M	L(0.118), S(0.114), R(0.112)	3.907	Q(0.476), V(0.152), K(0.085)	V	425
402	R	R(0.323), K(0.281), D(0.100)	6.809	D(0.828), E(0.053), T(0.051)	D	426
403	V	V(0.678), A(0.201), C(0.072)	6.5	I(0.595), V(0.185), L(0.090)	I	427
404	S	S(0.402), A(0.149), V(0.070)	2.487	S(0.535), A(0.278), G(0.102)	S	428
405	D	E(0.497), D(0.461), N(0.007)	1.736	D(0.852), E(0.064), N(0.048)	D	429
406	L	L(0.525), I(0.132), A(0.089)	4.486	T(0.754), L(0.093), A(0.056)	T	430
407	V	I(0.362), V(0.275), L(0.240)	3.5	L(0.447), F(0.144), V(0.088)	L	431
408	K	K(0.628), R(0.221), Q(0.071)	11.876	M(0.459), L(0.080), I(0.079)	M	432
409	D	D(0.903), S(0.046), A(0.008)	10.496	Y(0.757), S(0.109), D(0.087)	Y	433
410	L	V(0.666), I(0.168), L(0.067)	2.598	C(0.412), V(0.180), I(0.137)	V	434
411	I	V(0.535), I(0.149), T(0.086)	12.701	Y(0.645), F(0.133), H(0.105)	Y	435
412	F	F(0.797), Y(0.071), G(0.066)	9.791	E(0.197), N(0.152), D(0.133)	E	436
413	L	I(0.594), L(0.216), V(0.120)	1.494	V(0.296), I(0.254), M(0.189)	M	437
414	I	V(0.883), I(0.080), L(0.013)	11.04	L(0.766), M(0.086), S(0.076)	L	438
415	G	G(0.716), S(0.157), N(0.088)	-	-	-	-
416	S	S(0.727), A(0.118), T(0.089)	9.604	G(0.342), R(0.143), H(0.119)	G	439
417	M	S(0.199), D(0.147), I(0.110)	1.735	D(0.226), A(0.169), E(0.141)	A	440
418	E	E(0.162), N(0.158), K(0.154)	2.262	E(0.252), D(0.163), Y(0.072)	E	441
419	C	C(0.667), V(0.154), I(0.094)	4.556	L(0.384), M(0.170), T(0.113)	L	442
420	F	F(0.702), I(0.140), L(0.078)	7.742	L(0.798), W(0.075), I(0.051)	L	443
421	A	K(0.176), Q(0.170), R(0.148)	2.498	S(0.223), D(0.149), H(0.093)	S	444
422	Q	Q(0.381), M(0.107), H(0.098)	4.766	F(0.197), L(0.159), I(0.125)	N	445
423	L	M(0.549), L(0.284), I(0.062)	2.672	L(0.722), V(0.113), I(0.103)	L	446
424	Y	F(0.534), Y(0.317), H(0.088)	6.462	Y(0.186), S(0.112), N(0.106)	Y	447
425	S	S(0.225), Q(0.144), N(0.133)	1.481	D(0.176), Q(0.166), A(0.148)	D	448
426	T	S(0.134), I(0.130), K(0.119)	2.535	K(0.247), A(0.133), T(0.132)	K	449
427	L	L(0.683), I(0.094), V(0.075)	0.961	L(0.818), F(0.083), Y(0.043)	L	450
428	K	Q(0.287), K(0.143), T(0.132)	2.857	G(0.150), S(0.147), D(0.133)	G	451
429	E	E(0.203), S(0.189), T(0.140)	1.145	E(0.218), R(0.209), S(0.114)	R	452
-	-	-	-	A(0.295), L(0.200), S(0.115)	L	453
-	-	-	-	L(0.344), I(0.164), E(0.074)	L	454
-	-	-	-	T(0.178), E(0.107), A(0.101)	T	455
-	-	-	-	D(0.275), N(0.201), S(0.173)	S	456
-	-	-	-	P(0.177), N(0.141), S(0.120)	S	457
-	-	-	-	Q(0.319), E(0.197), A(0.078)	E	458
430	G	P(0.259), S(0.182), E(0.092)	2.155	Q(0.231), T(0.200), E(0.094)	E	459
431	N	N(0.398), G(0.185), E(0.075)	2.426	P(0.267), S(0.150), T(0.114)	P	460
432	P	P(0.141), T(0.126), A(0.121)	1.439	S(0.195), T(0.125), E(0.122)	Y	461
433	P	T(0.309), S(0.207), P(0.119)	1.585	D(0.148), S(0.148), Q(0.127)	S	462
434	W	W(0.879), L(0.073), Y(0.010)	1.171	W(0.699), V(0.062), A(0.047)	W	463
435	E	E(0.407), D(0.281), R(0.080)	5.661	Q(0.371), T(0.183), N(0.106)	Q	464
436	V	V(0.222), E(0.180), S(0.172)	2.568	E(0.149), D(0.144), H(0.117)	H	465
437	T	T(0.406), S(0.212), L(0.092)	1.471	V(0.220), L(0.184), I(0.174)	T	466
438	E	E(0.920), G(0.024), D(0.014)	0.275	E(0.992), D(0.001), G(0.001)	E	467
439	A	A(0.773), S(0.174), G(0.026)	0.573	A(0.683), S(0.152), T(0.096)	A	468
440	V	A(0.478), C(0.131), V(0.100)	2.343	C(0.285), L(0.209), T(0.167)	L	469
441	L	L(0.817), M(0.080), F(0.045)	1.132	L(0.721), I(0.207), F(0.043)	L	470
442	F	F(0.761), Y(0.170), W(0.042)	2.55	F(0.353), Y(0.342), H(0.283)	Y	471
443	I	I(0.480), V(0.312), M(0.103)	6.742	A(0.227), G(0.199), L(0.162)	G	472
444	M	M(0.684), L(0.196), I(0.093)	9.917	F(0.604), L(0.093), V(0.087)	F	473
445	A	Q(0.241), S(0.212), A(0.166)	1.687	Q(0.290), K(0.112), E(0.090)	Q	474
446	A	A(0.396), S(0.162), N(0.102)	2.846	S(0.573), A(0.276), C(0.080)	S	475
447	I	V(0.597), I(0.258), L(0.081)	1.087	I(0.489), V(0.260), L(0.186)	I	476
448	A	A(0.634), V(0.134), L(0.054)	0.812	A(0.703), S(0.174), V(0.094)	A	477
449	K	K(0.435), R(0.108), Q(0.091)	7.014	E(0.614), D(0.214), Q(0.066)	E	478
450	S	N(0.476), S(0.157), R(0.102)	2.182	T(0.197), S(0.194), N(0.132)	T	479
451	V	I(0.430), L(0.321), V(0.224)	1.006	I(0.306), V(0.245), L(0.212)	I	480
452	D	L(0.466), S(0.130), D(0.082)	4.642	D(0.251), G(0.157), E(0.140)	D	481
453	P	P(0.634), K(0.055), D(0.045)	4.686	E(0.162), V(0.152), L(0.103)	V	482
454	E	E(0.463), D(0.124), R(0.076)	1.093	E(0.218), N(0.161), D(0.106)	N	483
455	N	E(0.554), N(0.100), S(0.088)	2.113	E(0.303), Y(0.149), D(0.142)	Y	484
456	N	N(0.368), S(0.134), E(0.110)	1.289	S(0.285), Y(0.135), E(0.089)	S	485
457	P	E(0.376), D(0.155), S(0.134)	2.868	D(0.207), R(0.105), T(0.088)	D	486
458	T	V(0.405), T(0.138), I(0.056)	2.272	Y(0.199), V(0.174), Q(0.130)	V	487
459	L	V(0.469), L(0.136), M(0.082)	3.267	I(0.551), L(0.234), V(0.111)	V	488
460	V	P(0.509), V(0.106), S(0.057)	0.738	P(0.479), Q(0.088), L(0.085)	P	489
461	E	K(0.237), E(0.221), Q(0.120)	2.126	K(0.202), G(0.154), A(0.150)	G	490
462	V	V(0.640), L(0.092), I(0.088)	4.497	L(0.557), M(0.103), I(0.081)	L	491
463	L	V(0.445), L(0.372), I(0.112)	1.923	L(0.322), I(0.254), M(0.191)	I	492
464	E	E(0.307), Q(0.151), S(0.090)	1.72	S(0.147), G(0.139), N(0.127)	G	493
465	G	A(0.387), S(0.155), L(0.095)	3.253	L(0.266), I(0.222), V(0.182)	L	494
466	V	I(0.484), V(0.340), L(0.077)	3.53	L(0.463), I(0.288), A(0.078)	I	495
467	V	L(0.581), V(0.155), C(0.095)	7.807	P(0.309), S(0.153), A(0.093)	P	496
468	R	S(0.315), N(0.235), V(0.095)	2.138	R(0.232), E(0.160), S(0.116)	R	497
469	L	L(0.548), M(0.229), I(0.051)	2.536	I(0.525), L(0.285), S(0.052)	I	498
470	P	P(0.867), S(0.068), T(0.029)	1.736	P(0.563), N(0.108), A(0.083)	S	499
-	-	-	-	Y(0.304), I(0.166), V(0.108)	I	500
471	E	E(0.341), P(0.129), A(0.114)	1.538	E(0.173), N(0.134), S(0.133)	S	501
472	T	T(0.241), S(0.134), D(0.120)	-	-	-	-
473	V	T(0.312), V(0.162), A(0.119)	-	-	-	-
474	H	H(0.775), P(0.154), G(0.043)	7.212	N(0.331), D(0.147), S(0.135)	N	502
475	T	I(0.355), P(0.245), L(0.089)	4.41	V(0.198), E(0.125), D(0.108)	V	503
476	A	A(0.708), C(0.086), P(0.067)	10.02	K(0.302), R(0.141), Q(0.138)	Q	504
477	V	V(0.453), L(0.365), I(0.126)	1.363	L(0.452), V(0.218), R(0.073)	L	505
478	R	R(0.561), I(0.125), K(0.117)	8.492	A(0.313), L(0.263), G(0.109)	A	506
479	Y	Y(0.313), H(0.091), Q(0.080)	3.963	D(0.197), G(0.147), A(0.094)	D	507
480	T	T(0.838), V(0.070), A(0.058)	1.968	T(0.583), M(0.106), S(0.102)	T	508
481	S	S(0.572), A(0.122), C(0.115)	7.82	A(0.580), V(0.189), L(0.137)	V	509
482	I	I(0.416), L(0.265), V(0.152)	4.393	L(0.507), M(0.326), C(0.102)	M	510
483	E	K(0.189), L(0.147), E(0.138)	2.248	E(0.175), D(0.140), Y(0.130)	F	511
484	L	L(0.863), I(0.057), F(0.051)	8.06	T(0.515), L(0.106), V(0.085)	T	512
485	V	L(0.422), V(0.254), I(0.198)	0.83	I(0.427), L(0.253), V(0.213)	I	513
486	G	G(0.683), S(0.090), M(0.065)	2.401	G(0.905), Y(0.083), F(0.002)	G	514
487	E	E(0.628), D(0.132), N(0.048)	7.321	A(0.443), S(0.393), E(0.044)	A	515
488	M	L(0.721), M(0.137), S(0.048)	6.213	Y(0.546), L(0.388), F(0.043)	L	516
489	S	C(0.351), S(0.189), N(0.079)	2.591	A(0.422), S(0.324), C(0.127)	S	517
490	E	D(0.354), E(0.332), H(0.096)	1.643	E(0.475), D(0.152), S(0.123)	E	518
491	V	W(0.837), V(0.142), Y(0.003)	1.577	W(0.822), L(0.083), Y(0.060)	W	519
492	V	I(0.413), L(0.171), V(0.138)	1.763	L(0.530), I(0.358), M(0.047)	L	520
493	D	E(0.301), D(0.263), Q(0.078)	3.376	S(0.164), A(0.160), G(0.114)	A	521
494	R	R(0.196), K(0.184), Q(0.109)	2.949	D(0.275), E(0.213), S(0.082)	D	522
495	N	H(0.626), N(0.269), E(0.052)	1.423	H(0.440), N(0.165), S(0.052)	H	523
496	P	P(0.495), S(0.122), A(0.073)	1.223	P(0.649), E(0.125), S(0.081)	P	524
497	Q	E(0.234), Q(0.201), D(0.125)	1.655	E(0.249), V(0.148), G(0.101)	V	525
498	F	L(0.185), F(0.158), T(0.156)	2.723	Y(0.208), M(0.188), E(0.076)	M	526
499	L	L(0.611), M(0.077), Q(0.076)	1.625	L(0.692), I(0.186), Q(0.038)	I	527
500	D	E(0.323), D(0.277), R(0.069)	1.239	E(0.219), P(0.154), N(0.105)	N	528
501	P	P(0.388), A(0.155), Q(0.072)	1.764	A(0.190), S(0.118), N(0.089)	S	529
502	V	V(0.426), I(0.263), T(0.086)	1.862	V(0.384), A(0.180), L(0.152)	V	530
503	L	L(0.652), V(0.137), I(0.108)	0.52	L(0.581), I(0.248), M(0.101)	L	531
504	G	N(0.278), Q(0.148), A(0.089)	2.955	P(0.460), Q(0.094), G(0.073)	P	532
505	Y	F(0.500), Y(0.176), W(0.166)	10.419	L(0.545), M(0.113), I(0.103)	L	533
506	L	L(0.699), I(0.117), V(0.098)	2.11	V(0.395), I(0.255), L(0.229)	V	534
507	M	L(0.483), M(0.094), F(0.078)	1.259	L(0.431), V(0.194), I(0.133)	L	535
508	K	A(0.124), K(0.105), Y(0.089)	1.836	Q(0.145), R(0.111), S(0.096)	H	536
509	G	G(0.198), C(0.180), A(0.171)	3.035	G(0.604), A(0.161), Y(0.081)	A	537
510	L	L(0.567), V(0.157), A(0.084)	0.707	L(0.813), A(0.080), V(0.065)	L	538
511	C	Q(0.269), N(0.121), R(0.095)	1.594	N(0.178), S(0.138), G(0.108)	G	539
512	E	Q(0.305), E(0.137), D(0.118)	2.128	N(0.277), K(0.195), L(0.083)	N	540
513	K	K(0.345), P(0.320), Q(0.076)	2.51	P(0.312), S(0.252), Q(0.114)	P	541
514	P	G(0.164), L(0.093), K(0.087)	1.897	E(0.278), T(0.142), D(0.098)	E	542
515	L	L(0.645), F(0.180), A(0.067)	3.037	L(0.364), M(0.118), T(0.115)	L	543
516	A	A(0.464), G(0.133), V(0.108)	1.965	S(0.361), A(0.278), V(0.140)	S	544
517	S	S(0.371), T(0.122), P(0.083)	1.531	A(0.192), S(0.167), V(0.124)	V	545
518	A	A(0.442), V(0.178), H(0.075)	4.186	S(0.374), Q(0.178), A(0.114)	S	546
519	A	A(0.688), S(0.163), V(0.087)	0.451	A(0.693), S(0.223), T(0.058)	S	547
520	A	A(0.697), S(0.203), L(0.067)	5.052	T(0.288), V(0.269), A(0.162)	V	548
521	K	N(0.136), K(0.130), E(0.124)	3.66	L(0.320), M(0.193), S(0.160)	S	549
522	A	A(0.584), S(0.258), C(0.062)	2.531	A(0.432), T(0.350), G(0.152)	T	550
523	I	L(0.582), V(0.163), I(0.148)	1.468	L(0.915), F(0.046), I(0.011)	L	551
524	H	Q(0.288), E(0.109), H(0.100)	5.897	K(0.554), R(0.327), Q(0.057)	K	552
525	N	S(0.333), N(0.121), Q(0.107)	6.18	D(0.394), K(0.259), R(0.156)	K	553
526	I	I(0.730), L(0.176), A(0.043)	0.898	I(0.467), L(0.381), F(0.080)	I	554
527	C	C(0.715), T(0.107), S(0.086)	1.101	C(0.440), T(0.279), V(0.092)	C	555
528	S	S(0.275), T(0.167), A(0.109)	2.114	R(0.370), E(0.121), S(0.113)	R	556
529	V	A(0.234), V(0.191), K(0.143)	7.894	E(0.550), D(0.367), S(0.042)	E	557
530	C	C(0.806), Y(0.076), S(0.073)	1.217	C(0.801), R(0.081), N(0.040)	C	558
531	R	R(0.355), K(0.099), P(0.085)	1.259	Q(0.197), K(0.125), R(0.122)	K	559
532	D	D(0.166), K(0.150), E(0.106)	1.262	E(0.166), A(0.115), K(0.108)	Y	560
533	H	H(0.315), Q(0.193), S(0.127)	1.368	D(0.204), H(0.141), S(0.116)	D	561
534	M	M(0.575), L(0.150), A(0.089)	3.894	L(0.606), I(0.122), A(0.080)	L	562
535	A	A(0.283), V(0.172), T(0.109)	1.51	A(0.221), K(0.159), P(0.093)	P	563
536	Q	Q(0.181), S(0.138), G(0.094)	4.544	P(0.579), D(0.087), T(0.083)	P	564
537	H	H(0.662), L(0.132), F(0.057)	5.437	Y(0.375), L(0.151), I(0.088)	Y	565
538	F	F(0.363), L(0.210), I(0.118)	7.087	A(0.517), S(0.081), G(0.074)	A	566
539	N	N(0.181), S(0.180), D(0.123)	1.182	P(0.203), E(0.127), A(0.119)	A	567
540	G	G(0.373), Q(0.114), V(0.087)	3.19	S(0.179), P(0.123), D(0.121)	N	568
541	L	L(0.872), I(0.055), D(0.033)	4.206	I(0.724), L(0.201), V(0.051)	I	569
542	L	L(0.429), V(0.171), I(0.130)	0.908	L(0.529), V(0.266), S(0.076)	V	570
543	E	Q(0.232), E(0.209), S(0.154)	1.552	N(0.146), D(0.121), T(0.118)	A	571
544	I	I(0.555), L(0.163), A(0.114)	4.901	A(0.334), T(0.189), V(0.153)	V	572
545	A	A(0.264), I(0.216), V(0.158)	4.942	C(0.367), S(0.248), I(0.159)	S	573
546	R	R(0.253), Q(0.169), S(0.111)	1.399	Q(0.418), R(0.157), S(0.079)	Q	574
547	S	S(0.204), A(0.148), V(0.123)	1.999	A(0.167), E(0.139), D(0.128)	D	575
548	L	L(0.444), A(0.167), V(0.075)	1.943	A(0.318), V(0.234), T(0.165)	V	576
549	D	D(0.451), E(0.138), L(0.063)	6.333	L(0.670), F(0.152), E(0.039)	L	577
-	-	-	-	Q(0.132), S(0.119), N(0.079)	M	578
550	S	S(0.284), N(0.132), T(0.118)	1.131	K(0.223), G(0.153), N(0.119)	K	579
551	F	F(0.274), L(0.262), T(0.085)	5.285	G(0.277), S(0.160), Q(0.128)	Q	580
552	L	Q(0.132), E(0.118), A(0.113)	2.007	V(0.167), I(0.120), R(0.119)	I	581
553	L	I(0.273), L(0.242), T(0.086)	2.429	L(0.308), H(0.163), P(0.100)	H	582
554	S	S(0.324), N(0.146), R(0.085)	3.644	K(0.539), G(0.104), R(0.091)	K	583
555	P	N(0.302), E(0.135), T(0.132)	1.438	N(0.178), G(0.169), T(0.134)	T	584
556	E	E(0.376), D(0.280), K(0.132)	4.893	S(0.299), R(0.094), A(0.092)	S	585
557	A	A(0.525), S(0.140), V(0.102)	9.848	E(0.372), Q(0.251), D(0.241)	Q	586
558	A	A(0.484), I(0.129), T(0.115)	7.097	C(0.247), R(0.213), S(0.152)	C	587
559	V	I(0.235), V(0.215), L(0.165)	1.594	L(0.217), M(0.191), I(0.144)	M	588
560	G	G(0.423), S(0.124), R(0.111)	6.337	R(0.395), W(0.231), Q(0.075)	W	589
561	L	L(0.922), V(0.038), I(0.013)	0.804	L(0.792), A(0.078), M(0.047)	L	590
562	L	L(0.575), I(0.171), V(0.146)	6.215	M(0.638), V(0.138), L(0.101)	M	591
563	K	K(0.546), Q(0.153), R(0.130)	4.279	Q(0.231), Y(0.201), E(0.093)	Q	592
564	G	G(0.601), A(0.263), R(0.069)	5.567	A(0.381), S(0.289), T(0.141)	A	593
565	T	V(0.353), I(0.163), T(0.140)	1.524	I(0.308), A(0.215), V(0.191)	L	594
566	A	S(0.371), A(0.327), M(0.088)	16.144	G(0.995), A(0.001), P(0.000)	G	595
567	L	L(0.180), T(0.140), I(0.092)	1.67	K(0.178), F(0.140), Y(0.116)	F	596
568	V	I(0.498), V(0.308), N(0.064)	2.852	L(0.399), V(0.266), I(0.197)	L	597
569	L	L(0.511), I(0.166), V(0.116)	1.098	L(0.768), M(0.155), I(0.052)	L	598
570	A	A(0.209), S(0.203), T(0.121)	2.467	S(0.716), A(0.086), N(0.078)	S	599
571	R	R(0.300), K(0.167), G(0.106)	4.82	A(0.301), V(0.213), S(0.104)	A	600
572	L	L(0.607), V(0.150), I(0.065)	1.156	L(0.504), M(0.111), I(0.071)	L	601
573	P	P(0.606), A(0.118), S(0.084)	1.349	P(0.489), K(0.101), S(0.098)	Q	602
574	L	L(0.116), P(0.106), H(0.096)	2.165	P(0.194), V(0.178), L(0.123)	V	603
575	D	E(0.343), D(0.139), Q(0.090)	0.984	E(0.358), D(0.167), S(0.113)	E	604
576	K	E(0.206), Q(0.189), K(0.179)	0.859	E(0.303), D(0.113), R(0.106)	E	605
577	I	I(0.304), L(0.241), A(0.089)	1.083	I(0.398), C(0.112), L(0.092)	I	606
578	T	A(0.160), T(0.154), K(0.154)	4.478	L(0.329), M(0.215), A(0.080)	L	607
579	E	E(0.215), P(0.130), S(0.116)	1.607	K(0.271), Q(0.109), P(0.097)	K	608
580	C	A(0.434), C(0.154), R(0.102)	5.122	Y(0.280), N(0.098), H(0.089)	N	609
581	L	L(0.416), M(0.347), I(0.134)	2.536	L(0.836), I(0.086), S(0.041)	L	610
582	S	R(0.229), S(0.112), Q(0.105)	2.336	D(0.217), H(0.175), E(0.149)	H	611
583	E	E(0.299), Q(0.236), R(0.093)	3.056	S(0.291), I(0.128), A(0.127)	S	612
584	L	L(0.698), I(0.172), M(0.048)	1.261	L(0.387), I(0.253), T(0.100)	L	613
585	C	C(0.638), V(0.127), I(0.108)	7.987	L(0.396), I(0.253), V(0.198)	I	614
586	S	S(0.264), G(0.151), A(0.119)	1.108	S(0.268), T(0.166), G(0.162)	S	615
587	V	V(0.213), F(0.196), P(0.114)	3.87	P(0.464), L(0.163), Q(0.075)	P	616
588	Q	Q(0.624), S(0.106), I(0.085)	4.817	C(0.218), Y(0.188), H(0.128)	Y	617
589	V	V(0.328), L(0.293), A(0.179)	2.687	I(0.299), V(0.257), F(0.229)	I	618
590	M	E(0.153), S(0.119), Q(0.112)	1.402	E(0.236), Q(0.226), H(0.115)	Q	619
591	A	P(0.167), A(0.146), R(0.125)	2.857	Q(0.259), E(0.212), R(0.117)	Q	620
592	L	L(0.893), V(0.052), I(0.018)	0.596	L(0.695), I(0.145), V(0.095)	L	621
593	K	S(0.179), T(0.110), Q(0.100)	2.131	Q(0.227), E(0.223), K(0.091)	E	622
594	K	Q(0.269), K(0.223), R(0.166)	1.612	A(0.140), K(0.118), E(0.116)	K	623
595	L	L(0.503), I(0.144), V(0.079)	0.597	L(0.448), I(0.255), V(0.057)	L	624
596	L	L(0.258), I(0.147), M(0.141)	1.329	L(0.240), A(0.195), V(0.119)	A	625
597	S	E(0.225), Q(0.108), D(0.105)	0.728	Q(0.229), E(0.177), T(0.116)	E	626
598	Q	E(0.156), A(0.144), Q(0.125)	0.73	Q(0.208), E(0.150), A(0.124)	E	627
599	E	N(0.169), E(0.131), T(0.110)	1.529	E(0.251), Q(0.249), T(0.106)	I	628
-	-	-	-	P(0.415), Q(0.089), K(0.082)	P	629
-	-	-	-	S(0.300), T(0.164), N(0.131)	N	630
600	P	I(0.156), P(0.151), V(0.148)	-	-	-	-
601	S	E(0.184), S(0.121), V(0.118)	-	-	-	-
602	N	K(0.198), R(0.141), S(0.127)	3.148	P(0.271), A(0.101), Q(0.098)	P	631
603	G	G(0.400), D(0.109), K(0.091)	3.961	S(0.182), A(0.170), T(0.139)	S	632
604	I	T(0.226), S(0.207), K(0.129)	2.443	N(0.232), A(0.215), S(0.154)	N	633
605	S	S(0.244), R(0.129), K(0.113)	4.865	K(0.463), R(0.341), H(0.118)	K	634
606	S	S(0.239), T(0.219), R(0.089)	1.855	A(0.132), L(0.128), R(0.109)	L	635
607	D	D(0.750), R(0.122), Q(0.046)	6.144	R(0.221), S(0.203), A(0.177)	A	636
608	P	P(0.888), A(0.059), F(0.014)	13.035	I(0.327), V(0.197), L(0.186)	I	637
609	T	V(0.333), T(0.199), I(0.099)	1.62	I(0.353), A(0.113), V(0.113)	V	638
610	V	L(0.322), V(0.159), Y(0.158)	4.971	H(0.204), F(0.160), N(0.128)	H	639
611	F	W(0.713), P(0.102), F(0.095)	13.393	R(0.220), I(0.182), Q(0.136)	I	640
612	L	L(0.644), I(0.200), V(0.078)	0.624	L(0.690), I(0.162), A(0.075)	L	641
613	D	D(0.974), C(0.014), G(0.002)	10.256	K(0.232), N(0.163), G(0.136)	G	642
614	R	R(0.802), Y(0.067), N(0.050)	14.148	M(0.379), L(0.211), I(0.116)	L	643
615	L	L(0.568), I(0.177), A(0.069)	0.972	L(0.483), I(0.206), V(0.122)	L	644
616	A	A(0.687), S(0.200), C(0.067)	3.287	S(0.546), A(0.115), G(0.072)	S	645
617	V	A(0.400), S(0.126), V(0.112)	2.179	S(0.187), A(0.119), N(0.104)	N	646
618	I	I(0.484), V(0.263), L(0.119)	4.759	L(0.727), F(0.156), V(0.057)	L	647
619	F	F(0.756), I(0.067), L(0.066)	1.715	F(0.600), M(0.074), V(0.057)	F	648
620	R	R(0.778), K(0.147), T(0.031)	7.16	S(0.352), T(0.170), A(0.120)	T	649
621	H	H(0.334), S(0.107), T(0.104)	4.587	T(0.439), S(0.297), A(0.160)	T	650
622	T	V(0.297), T(0.263), L(0.125)	4.947	L(0.783), I(0.083), V(0.056)	L	651
623	N	N(0.356), K(0.137), E(0.090)	2.133	D(0.394), N(0.207), E(0.065)	D	652
624	P	P(0.368), V(0.107), L(0.076)	3.134	T(0.188), I(0.154), G(0.100)	I	653
625	I	R(0.162), T(0.129), Q(0.097)	1.138	K(0.167), R(0.165), S(0.153)	S	654
626	V	V(0.310), I(0.150), L(0.148)	1.954	K(0.285), R(0.153), I(0.117)	H	655
627	E	D(0.137), E(0.127), K(0.121)	0.964	E(0.163), Q(0.152), D(0.141)	H	656
628	N	N(0.326), D(0.179), K(0.095)	2.144	D(0.186), E(0.183), K(0.135)	E	657
-	-	-	-	E(0.390), D(0.235), N(0.186)	D	658
-	-	-	-	S(0.185), E(0.134), D(0.129)	D	659
-	-	-	-	E(0.177), K(0.120), G(0.116)	H	660
-	-	-	-	E(0.340), S(0.126), K(0.102)	E	661
-	-	-	-	G(0.155), D(0.113), Q(0.102)	G	662
-	-	-	-	P(0.222), E(0.121), A(0.113)	P	663
-	-	-	-	E(0.269), S(0.158), K(0.120)	E	664
-	-	-	-	L(0.161), I(0.131), V(0.119)	L	665
-	-	-	-	R(0.294), K(0.244), Q(0.101)	R	666
-	-	-	-	K(0.176), L(0.132), V(0.103)	K	667
-	-	-	-	K(0.174), L(0.156), Q(0.098)	L	668
-	-	-	-	P(0.647), S(0.135), A(0.084)	P	669
-	-	-	-	K(0.125), Q(0.100), S(0.099)	V	670
-	-	-	-	P(0.158), Q(0.114), E(0.103)	P	671
629	G	N(0.278), G(0.226), Q(0.120)	1.731	Q(0.134), S(0.133), I(0.117)	Q	672
630	Q	E(0.237), Q(0.167), S(0.137)	1.787	E(0.267), G(0.127), N(0.103)	G	673
631	T	T(0.158), V(0.131), A(0.112)	1.231	P(0.268), E(0.171), V(0.169)	P	674
632	H	H(0.520), N(0.078), Q(0.075)	1.886	Q(0.242), N(0.166), H(0.132)	N	675
633	P	P(0.825), D(0.046), T(0.042)	0.473	P(0.928), T(0.047), A(0.006)	P	676
634	C	C(0.577), T(0.116), F(0.058)	7.512	V(0.528), T(0.130), I(0.095)	V	677
635	Q	L(0.239), Q(0.176), V(0.131)	2.966	V(0.379), L(0.356), A(0.134)	V	678
636	K	A(0.158), P(0.157), S(0.116)	3.427	L(0.306), V(0.202), A(0.144)	V	679
637	V	V(0.385), I(0.190), A(0.145)	1.755	V(0.558), L(0.192), I(0.184)	V	680
638	I	I(0.369), V(0.254), L(0.133)	4.118	L(0.661), M(0.119), A(0.077)	L	681
639	Q	Q(0.166), E(0.158), T(0.152)	1.457	Q(0.312), E(0.212), A(0.080)	Q	682
640	E	E(0.474), Q(0.178), D(0.076)	1.693	Q(0.274), K(0.164), E(0.150)	Q	683
641	I	V(0.238), L(0.147), M(0.147)	0.894	L(0.289), V(0.244), T(0.206)	V	684
642	W	W(0.699), C(0.087), I(0.084)	5.873	F(0.209), M(0.198), L(0.160)	F	685
643	P	P(0.773), N(0.043), E(0.043)	1.278	P(0.633), R(0.121), Q(0.071)	Q	686
644	V	V(0.392), L(0.218), A(0.104)	1.381	L(0.322), I(0.316), V(0.207)	L	687
645	L	L(0.654), V(0.162), I(0.122)	2.675	L(0.301), F(0.295), I(0.293)	I	688
646	S	S(0.429), L(0.155), A(0.112)	5.028	K(0.299), Q(0.196), R(0.112)	Q	689
647	E	R(0.266), E(0.203), K(0.113)	1.309	T(0.139), S(0.132), E(0.123)	K	690
648	T	T(0.250), V(0.229), I(0.177)	1.688	I(0.382), L(0.316), V(0.145)	V	691
649	L	L(0.360), C(0.289), M(0.118)	1.166	L(0.417), A(0.152), C(0.123)	L	692
650	N	E(0.276), N(0.259), T(0.142)	3.239	S(0.180), E(0.178), A(0.101)	S	693
651	K	K(0.487), T(0.077), A(0.073)	1.674	K(0.256), L(0.096), E(0.090)	K	694
652	H	Y(0.565), F(0.163), H(0.108)	5.29	W(0.646), Y(0.120), L(0.082)	W	695
653	R	Q(0.332), K(0.196), E(0.121)	5.599	I(0.210), L(0.172), S(0.152)	L	696
654	A	S(0.173), G(0.142), A(0.133)	0.777	E(0.138), N(0.124), H(0.110)	N	697
655	D	D(0.654), E(0.102), T(0.073)	1.389	D(0.630), S(0.116), E(0.095)	D	698
656	N	V(0.161), N(0.131), S(0.111)	2.354	E(0.201), S(0.127), N(0.105)	A	699
657	R	R(0.752), K(0.107), S(0.052)	7.768	D(0.211), Q(0.150), S(0.133)	Q	700
658	I	I(0.554), V(0.290), L(0.041)	2.452	V(0.556), L(0.158), T(0.134)	V	701
659	V	M(0.350), V(0.280), I(0.136)	1.125	I(0.309), L(0.226), V(0.222)	V	702
660	E	E(0.991), D(0.001), G(0.001)	3.461	E(0.557), Q(0.222), D(0.066)	E	703
661	R	R(0.640), H(0.319), K(0.013)	10.641	A(0.415), E(0.124), V(0.076)	A	704
662	C	C(0.331), T(0.138), A(0.117)	4.809	V(0.347), L(0.226), M(0.141)	V	705
663	C	C(0.774), I(0.099), V(0.084)	2.489	C(0.526), F(0.119), S(0.068)	C	706
664	R	R(0.842), K(0.068), T(0.045)	8.02	K(0.145), A(0.138), N(0.125)	A	707
665	C	C(0.603), L(0.141), S(0.111)	4.633	A(0.201), I(0.175), V(0.135)	I	708
666	L	I(0.408), L(0.326), V(0.138)	4.128	L(0.322), F(0.256), A(0.111)	F	709
667	R	R(0.918), K(0.044), Q(0.007)	6.541	K(0.302), Q(0.199), E(0.151)	E	710
668	F	F(0.713), Y(0.137), L(0.076)	11.679	K(0.281), H(0.144), Q(0.137)	K	711
669	A	A(0.403), I(0.261), M(0.135)	2.648	S(0.382), A(0.336), T(0.084)	S	712
670	V	V(0.441), I(0.297), L(0.119)	0.759	V(0.512), I(0.244), L(0.204)	V	713
671	R	R(0.991), K(0.002), G(0.001)	8.31	S(0.195), T(0.185), K(0.169)	K	714
672	C	C(0.542), L(0.087), F(0.086)	8.936	T(0.381), N(0.173), A(0.161)	T	715
673	V	V(0.393), L(0.294), I(0.109)	3.833	L(0.855), I(0.053), M(0.048)	L	716
674	G	G(0.572), S(0.173), R(0.079)	7.341	L(0.260), M(0.168), R(0.131)	L	717
675	K	K(0.337), R(0.143), V(0.100)	3.964	D(0.244), E(0.242), S(0.103)	D	718
676	G	Q(0.319), H(0.164), S(0.111)	3.179	D(0.391), P(0.096), H(0.095)	D	719
677	S	S(0.386), A(0.311), L(0.085)	4.847	F(0.305), I(0.110), C(0.106)	F	720
678	A	A(0.254), M(0.113), G(0.104)	1.828	A(0.142), T(0.103), I(0.100)	A	721
679	A	P(0.193), A(0.105), D(0.096)	1.035	P(0.446), E(0.127), L(0.076)	P	722
680	L	L(0.642), F(0.147), I(0.103)	2.322	L(0.282), M(0.258), A(0.147)	M	723
681	L	L(0.764), V(0.144), I(0.064)	2.55	V(0.332), L(0.239), I(0.090)	V	724
682	Q	E(0.338), Q(0.177), A(0.082)	1.421	P(0.228), A(0.140), T(0.132)	P	725
683	P	P(0.596), E(0.157), S(0.094)	4.026	D(0.233), Q(0.189), E(0.123)	Q	726
684	L	L(0.507), I(0.223), V(0.168)	0.073	L(0.460), I(0.279), V(0.154)	L	727
685	V	V(0.526), A(0.242), I(0.105)	3.877	C(0.246), L(0.189), A(0.134)	C	728
686	T	T(0.209), E(0.188), K(0.176)	2.059	E(0.375), S(0.121), D(0.057)	E	729
687	Q	Q(0.467), M(0.093), K(0.085)	7.713	L(0.408), M(0.253), I(0.167)	M	730
688	M	M(0.379), I(0.373), L(0.116)	3.913	L(0.528), I(0.215), V(0.099)	L	731
689	V	V(0.529), I(0.216), Y(0.050)	2.416	V(0.245), G(0.166), T(0.135)	G	732
690	N	S(0.168), V(0.119), R(0.105)	1.896	T(0.196), A(0.195), Q(0.194)	R	733
691	V	L(0.293), V(0.187), I(0.156)	1.212	I(0.187), S(0.185), V(0.120)	M	734
692	Y	Y(0.911), F(0.062), L(0.005)	2.011	F(0.451), Y(0.433), L(0.092)	Y	735
693	H	A(0.197), Q(0.157), T(0.126)	1.216	K(0.170), S(0.140), R(0.121)	S	736
694	V	T(0.165), V(0.151), E(0.126)	1.328	T(0.279), I(0.128), S(0.089)	T	737
695	H	H(0.413), Q(0.074), G(0.067)	3.425	I(0.119), R(0.115), E(0.094)	I	738
696	Q	Q(0.210), K(0.144), R(0.144)	7.34	P(0.572), S(0.180), C(0.161)	P	739
697	H	H(0.898), Y(0.066), F(0.014)	7.856	Q(0.313), C(0.160), H(0.157)	Q	740
698	S	S(0.978), A(0.005), G(0.003)	7.911	A(0.299), P(0.290), S(0.122)	A	741
699	C	C(0.755), S(0.154), V(0.047)	6.577	A(0.318), S(0.244), P(0.173)	S	742
700	F	F(0.736), Y(0.149), L(0.091)	10.38	A(0.429), G(0.114), V(0.111)	A	743
701	L	L(0.899), M(0.058), I(0.014)	1.363	L(0.624), V(0.100), C(0.096)	L	744
702	Y	Y(0.983), F(0.005), L(0.002)	15.144	D(0.402), E(0.136), N(0.095)	D	745
703	L	L(0.748), V(0.105), M(0.078)	0.76	L(0.519), I(0.166), V(0.095)	L	746
704	G	G(0.552), A(0.286), T(0.086)	5.792	A(0.350), L(0.126), T(0.121)	T	747
705	S	S(0.915), A(0.050), T(0.007)	12.836	K(0.492), R(0.206), Q(0.102)	R	748
706	I	I(0.728), V(0.232), L(0.014)	11.704	Q(0.358), T(0.143), S(0.089)	Q	749
707	L	L(0.803), I(0.157), V(0.011)	3.027	L(0.263), I(0.182), M(0.108)	L	750
708	V	V(0.811), T(0.091), A(0.050)	2.689	V(0.481), I(0.272), L(0.077)	V	751
709	D	D(0.989), E(0.002), G(0.001)	16.58	L(0.315), H(0.129), I(0.129)	H	752
710	E	E(0.807), Q(0.055), T(0.040)	11.202	M(0.219), I(0.218), V(0.177)	I	753
711	Y	Y(0.476), F(0.373), I(0.047)	2.415	F(0.561), C(0.074), L(0.071)	F	754
712	G	G(0.638), A(0.330), S(0.008)	2.631	G(0.372), A(0.172), Y(0.102)	A	755
713	M	E(0.159), S(0.141), M(0.110)	1.543	K(0.135), R(0.126), A(0.103)	H	756
714	E	E(0.284), D(0.199), L(0.101)	0.668	D(0.305), E(0.251), Q(0.083)	E	757
715	E	P(0.217), E(0.167), D(0.116)	0.713	E(0.304), P(0.174), S(0.114)	P	758
716	G	E(0.223), G(0.146), D(0.089)	0.682	Q(0.138), E(0.122), K(0.106)	A	759
717	C	C(0.538), Y(0.109), M(0.075)	3.016	H(0.268), C(0.126), Y(0.096)	H	760
718	R	R(0.289), V(0.146), I(0.129)	1.976	K(0.174), R(0.142), F(0.139)	F	761
719	Q	S(0.185), P(0.170), Q(0.155)	0.999	P(0.308), D(0.135), S(0.119)	P	762
720	G	G(0.638), S(0.130), D(0.053)	6.515	T(0.143), P(0.107), N(0.096)	P	763
721	L	L(0.907), F(0.049), I(0.013)	7.34	V(0.266), I(0.228), M(0.141)	I	764
722	L	L(0.448), V(0.154), Q(0.084)	3.571	K(0.178), Q(0.159), A(0.145)	E	765
723	D	Q(0.161), E(0.133), D(0.123)	1.059	Q(0.161), S(0.139), A(0.123)	A	766
724	M	M(0.714), L(0.170), V(0.080)	2.601	L(0.610), V(0.155), M(0.123)	L	767
725	L	L(0.647), F(0.095), Y(0.070)	1.103	L(0.292), F(0.209), A(0.120)	F	768
726	Q	Q(0.276), E(0.275), N(0.093)	1.352	E(0.136), N(0.128), S(0.097)	L	769
727	A	A(0.642), I(0.090), S(0.090)	3.633	E(0.280), A(0.160), S(0.106)	L	770
728	L	L(0.485), F(0.421), M(0.058)	2.658	I(0.326), L(0.288), V(0.138)	V	771
729	C	I(0.301), C(0.200), A(0.146)	2.224	T(0.214), S(0.194), V(0.149)	T	772
730	I	E(0.205), G(0.143), P(0.102)	2.351	S(0.332), Q(0.098), T(0.094)	S	773
731	P	P(0.480), V(0.080), R(0.071)	4.86	H(0.193), V(0.140), I(0.131)	V	774
732	T	T(0.703), A(0.168), S(0.095)	2.529	T(0.384), S(0.154), V(0.083)	T	775
733	F	F(0.677), L(0.178), S(0.048)	2.446	L(0.514), F(0.145), V(0.114)	L	776
734	Q	Q(0.233), K(0.178), E(0.135)	1.129	Q(0.141), T(0.125), K(0.119)	T	777
735	L	L(0.513), I(0.102), V(0.094)	1.226	L(0.325), I(0.154), G(0.098)	L	778
736	L	L(0.873), I(0.055), F(0.040)	4.124	F(0.374), L(0.185), V(0.093)	F	779
737	E	Q(0.266), E(0.203), S(0.178)	1.268	E(0.255), Q(0.222), K(0.140)	Q	780
738	Q	E(0.286), G(0.164), Q(0.137)	2.357	Q(0.321), T(0.116), A(0.103)	Q	781
739	Q	E(0.343), Q(0.195), K(0.130)	-	-	-	-
740	N	N(0.356), D(0.148), G(0.087)	3.138	G(0.578), Q(0.174), A(0.054)	G	782
741	G	G(0.802), F(0.051), D(0.048)	-	-	-	-
742	L	L(0.726), F(0.081), A(0.077)	2.681	L(0.317), P(0.212), I(0.108)	P	783
743	Q	R(0.251), K(0.194), V(0.106)	1.928	S(0.253), R(0.226), A(0.084)	R	784
744	N	N(0.544), D(0.166), Q(0.116)	2.627	D(0.288), E(0.188), N(0.117)	D	785
745	H	H(0.498), N(0.294), C(0.049)	3.033	H(0.294), I(0.105), L(0.077)	H	786
746	P	P(0.910), S(0.058), A(0.008)	2.3	P(0.399), S(0.308), T(0.125)	P	787
747	D	D(0.771), H(0.072), E(0.066)	0.917	D(0.816), A(0.049), S(0.035)	D	788
748	T	T(0.795), M(0.052), H(0.043)	5.951	L(0.336), I(0.316), V(0.141)	I	789
749	V	V(0.832), I(0.077), L(0.064)	2.972	V(0.264), L(0.197), M(0.170)	V	790
750	D	D(0.873), E(0.084), N(0.008)	2.98	E(0.525), D(0.242), H(0.054)	D	791
751	D	D(0.989), E(0.002), G(0.001)	13.051	S(0.284), A(0.225), G(0.107)	S	792
752	L	L(0.601), F(0.210), M(0.111)	4.913	F(0.588), Y(0.242), L(0.054)	F	793
753	F	F(0.839), Y(0.090), C(0.043)	6.343	L(0.367), M(0.324), F(0.228)	M	794
754	R	R(0.990), K(0.002), G(0.001)	10.421	Q(0.204), S(0.126), A(0.122)	Q	795
755	L	L(0.900), F(0.057), I(0.013)	1.615	L(0.521), F(0.173), V(0.087)	L	796
756	A	A(0.331), C(0.316), V(0.096)	5.386	L(0.404), N(0.098), I(0.091)	L	797
757	T	A(0.281), T(0.168), S(0.159)	1.262	A(0.258), S(0.204), T(0.122)	A	798
758	R	R(0.992), K(0.001), G(0.001)	10.014	Q(0.467), R(0.105), H(0.086)	Q	799
759	F	F(0.537), Y(0.204), L(0.111)	8.008	I(0.371), V(0.152), A(0.141)	A	800
760	I	L(0.323), V(0.253), I(0.167)	0.675	L(0.302), I(0.165), V(0.162)	L	801
761	Q	Q(0.583), E(0.096), D(0.066)	8.877	K(0.705), R(0.207), D(0.041)	K	802
762	R	R(0.580), K(0.171), C(0.111)	2.293	K(0.560), R(0.251), S(0.048)	R	803
763	S	C(0.291), A(0.205), S(0.128)	3.284	N(0.227), K(0.178), I(0.115)	K	804
764	P	P(0.796), T(0.077), S(0.053)	1.632	P(0.458), S(0.125), A(0.102)	P	805
765	V	V(0.268), L(0.144), A(0.096)	3.316	K(0.189), Q(0.168), D(0.121)	D	806
766	T	V(0.170), A(0.162), Q(0.134)	3.252	L(0.350), V(0.161), I(0.141)	L	807
767	L	F(0.522), L(0.306), I(0.108)	1.825	L(0.290), I(0.155), F(0.146)	F	808
768	L	L(0.658), F(0.113), V(0.060)	1.909	L(0.260), F(0.212), V(0.088)	L	809
769	R	Q(0.287), T(0.192), S(0.150)	1.559	S(0.202), Q(0.138), D(0.119)	C	810
770	S	S(0.416), C(0.097), G(0.072)	2.152	E(0.173), D(0.117), I(0.117)	E	811
-	-	-	-	P(0.198), Q(0.173), E(0.105)	R	812
771	Q	P(0.306), S(0.115), Q(0.101)	3.246	L(0.199), S(0.151), I(0.135)	L	813
772	V	A(0.231), V(0.200), L(0.167)	3.932	D(0.276), Q(0.137), N(0.100)	D	814
773	V	I(0.268), V(0.205), L(0.163)	1.531	V(0.218), I(0.168), Y(0.120)	V	815
774	I	E(0.136), N(0.122), T(0.108)	1.369	K(0.190), A(0.139), P(0.126)	K	816
775	P	A(0.166), P(0.156), H(0.103)	3.116	A(0.216), R(0.128), E(0.108)	A	817
776	I	I(0.443), L(0.164), A(0.115)	2.064	L(0.465), V(0.246), I(0.124)	V	818
777	L	L(0.324), I(0.206), F(0.205)	1.189	F(0.364), V(0.162), L(0.154)	F	819
778	Q	Q(0.247), D(0.158), E(0.142)	1.828	Q(0.250), H(0.169), Y(0.091)	Q	820
779	W	C(0.706), L(0.093), S(0.047)	1.224	C(0.450), Y(0.133), L(0.093)	C	821
780	A	A(0.617), G(0.138), S(0.072)	1.635	G(0.528), A(0.354), S(0.063)	A	822
781	I	L(0.342), I(0.290), V(0.101)	0.832	L(0.201), I(0.167), V(0.154)	V	823
782	A	A(0.413), M(0.132), L(0.092)	1.901	L(0.204), A(0.152), I(0.151)	L	824
783	S	A(0.658), V(0.076), N(0.074)	2.807	A(0.258), S(0.252), C(0.153)	A	825
784	T	C(0.279), S(0.156), T(0.116)	7.653	L(0.590), M(0.191), I(0.165)	L	826
785	T	S(0.329), T(0.207), K(0.099)	1.3	K(0.166), T(0.119), S(0.111)	K	827
786	L	L(0.787), H(0.080), I(0.065)	3.297	L(0.351), F(0.263), V(0.090)	F	828
787	D	D(0.604), Q(0.081), E(0.062)	8.603	P(0.559), S(0.080), K(0.051)	P	829
788	H	H(0.814), S(0.082), T(0.057)	13.536	E(0.734), V(0.077), D(0.066)	E	830
789	R	R(0.516), K(0.103), D(0.057)	4.195	T(0.222), S(0.168), P(0.132)	A	831
790	D	D(0.534), E(0.291), S(0.076)	7.585	P(0.186), G(0.159), Q(0.111)	P	832
791	A	A(0.903), S(0.062), T(0.007)	5.935	T(0.319), A(0.129), S(0.117)	T	833
792	N	N(0.633), S(0.165), F(0.099)	12.992	V(0.504), I(0.181), A(0.137)	V	834
793	C	A(0.291), S(0.183), R(0.115)	5.847	K(0.633), R(0.251), S(0.043)	K	835
794	S	S(0.841), A(0.086), T(0.044)	3.095	A(0.319), S(0.241), T(0.070)	A	836
795	V	V(0.685), A(0.114), I(0.079)	6.243	A(0.423), S(0.245), T(0.103)	S	837
796	M	M(0.506), T(0.088), A(0.080)	5.585	C(0.264), S(0.264), T(0.112)	C	838
797	R	K(0.661), R(0.162), V(0.051)	6.446	S(0.209), Q(0.157), G(0.120)	G	839
798	F	F(0.878), Y(0.050), V(0.045)	0.954	F(0.691), L(0.100), V(0.099)	F	840
799	L	F(0.432), L(0.362), V(0.107)	0.822	L(0.515), F(0.239), M(0.072)	F	841
800	R	R(0.187), I(0.134), C(0.108)	3.719	T(0.303), V(0.227), A(0.128)	T	842
801	D	D(0.437), E(0.240), N(0.096)	2.436	E(0.323), A(0.124), H(0.107)	E	843
802	L	L(0.647), V(0.145), I(0.092)	2.009	F(0.455), L(0.339), A(0.078)	L	844
803	I	L(0.404), I(0.397), V(0.098)	1.036	I(0.352), L(0.273), V(0.162)	L	845
804	H	H(0.214), E(0.156), D(0.071)	3.157	S(0.203), A(0.114), K(0.111)	P	846
805	T	T(0.226), C(0.155), S(0.140)	4.013	Q(0.245), R(0.142), A(0.084)	R	847
806	G	G(0.333), A(0.134), T(0.102)	4.003	S(0.330), C(0.174), A(0.094)	C	848
807	V	R(0.238), A(0.107), K(0.098)	1.33	R(0.192), T(0.145), S(0.113)	G	849
808	A	A(0.183), S(0.172), D(0.100)	0.977	S(0.192), D(0.183), E(0.167)	E	850
809	N	A(0.200), N(0.169), R(0.117)	-	-	-	-
810	D	K(0.273), D(0.163), E(0.146)	-	-	-	-
811	H	E(0.149), D(0.144), N(0.138)	-	-	-	-
812	E	K(0.138), E(0.137), S(0.100)	-	-	-	-
813	E	E(0.145), S(0.138), D(0.116)	-	-	-	-
814	D	D(0.253), E(0.142), S(0.091)	-	-	-	-
815	F	F(0.235), T(0.092), A(0.079)	-	-	-	-
816	E	E(0.247), D(0.157), Q(0.138)	-	-	-	-
817	L	E(0.197), V(0.162), I(0.137)	-	-	-	-
818	R	R(0.362), G(0.127), C(0.095)	-	-	-	-
819	K	R(0.280), Q(0.141), V(0.128)	2.913	D(0.139), I(0.114), H(0.112)	V	851
820	E	Q(0.209), T(0.109), P(0.109)	1.373	P(0.280), A(0.150), E(0.120)	E	852
821	L	L(0.334), I(0.132), A(0.122)	3.42	H(0.165), A(0.128), S(0.117)	S	853
822	I	V(0.405), I(0.195), A(0.134)	2.005	L(0.241), V(0.184), M(0.163)	V	854
823	G	Q(0.183), E(0.110), N(0.092)	1.474	Q(0.156), K(0.153), R(0.118)	G	855
824	Q	Q(0.166), S(0.159), E(0.137)	0.683	E(0.171), R(0.131), Q(0.122)	K	856
825	V	I(0.329), L(0.234), V(0.140)	1.935	V(0.398), A(0.126), I(0.088)	V	857
826	M	L(0.307), V(0.225), I(0.115)	0.962	V(0.405), I(0.228), L(0.140)	V	858
827	N	N(0.210), Q(0.119), E(0.104)	1.837	Q(0.271), A(0.098), L(0.097)	Q	859
828	Q	Q(0.183), E(0.149), S(0.133)	1.359	E(0.206), A(0.204), K(0.092)	E	860
829	L	H(0.209), K(0.117), L(0.111)	1.466	Y(0.131), N(0.112), D(0.110)	D	861
830	G	G(0.833), A(0.085), L(0.045)	0.926	G(0.957), P(0.032), A(0.002)	G	862
831	Q	Q(0.413), E(0.163), G(0.091)	1.293	Q(0.204), K(0.185), E(0.175)	R	863
832	Q	Q(0.197), A(0.168), R(0.116)	1.473	L(0.150), Q(0.115), E(0.109)	M	864
833	L	L(0.775), I(0.160), F(0.024)	0.446	L(0.717), I(0.158), T(0.040)	L	865
834	V	V(0.645), I(0.145), T(0.096)	1.749	V(0.432), L(0.339), T(0.103)	L	866
835	S	S(0.184), M(0.116), N(0.087)	1.409	E(0.144), R(0.115), S(0.108)	I	867
836	Q	N(0.203), A(0.165), Q(0.123)	1.196	A(0.271), T(0.127), K(0.120)	A	868
837	L	L(0.694), A(0.083), S(0.074)	5.006	V(0.394), I(0.337), L(0.126)	V	869
838	L	L(0.528), I(0.344), V(0.054)	0.911	L(0.501), I(0.210), F(0.143)	L	870
839	H	Q(0.234), H(0.178), E(0.125)	1.948	H(0.125), E(0.115), L(0.107)	E	871
840	T	A(0.722), S(0.077), M(0.073)	4.799	C(0.242), A(0.199), G(0.195)	A	872
841	C	C(0.306), S(0.279), A(0.120)	7.4	I(0.477), V(0.382), L(0.114)	I	873
842	C	V(0.444), C(0.148), I(0.142)	10.512	G(0.520), A(0.139), Q(0.083)	G	874
843	F	F(0.612), L(0.124), M(0.056)	9.729	G(0.778), Y(0.087), N(0.043)	G	875
844	C	S(0.216), C(0.131), H(0.112)	2.621	E(0.210), G(0.119), D(0.101)	Q	876
845	L	L(0.625), I(0.186), V(0.082)	5.322	A(0.302), V(0.148), L(0.134)	A	877
846	P	P(0.284), S(0.210), H(0.185)	2.028	P(0.432), S(0.136), M(0.077)	S	878
847	P	S(0.244), T(0.228), G(0.084)	8.172	R(0.803), H(0.078), K(0.065)	R	879
848	Y	Y(0.446), S(0.096), E(0.084)	4.204	S(0.275), T(0.113), P(0.104)	S	880
849	T	M(0.413), I(0.129), T(0.087)	4.443	L(0.201), N(0.141), Q(0.139)	L	881
850	L	L(0.469), S(0.091), F(0.072)	2.487	V(0.325), L(0.178), M(0.156)	M	882
851	P	P(0.268), S(0.184), A(0.099)	5.715	D(0.436), E(0.368), R(0.048)	D	883
852	D	D(0.532), E(0.232), A(0.055)	7.613	P(0.185), N(0.128), I(0.105)	C	884
853	V	V(0.576), M(0.156), I(0.085)	4.307	F(0.324), L(0.301), M(0.081)	F	885
854	A	A(0.769), G(0.097), T(0.048)	1.58	A(0.587), S(0.190), V(0.053)	A	886
855	E	E(0.462), D(0.448), P(0.042)	0.553	D(0.584), E(0.288), N(0.051)	D	887
856	V	V(0.722), L(0.126), I(0.125)	1.24	I(0.470), V(0.367), L(0.089)	I	888
857	L	L(0.484), I(0.250), F(0.126)	0.806	L(0.716), F(0.163), I(0.090)	L	889
858	W	L(0.189), Y(0.174), V(0.116)	1.693	L(0.475), F(0.163), V(0.059)	F	890
859	E	E(0.435), Q(0.137), A(0.116)	2.933	A(0.417), S(0.143), M(0.071)	A	891
860	I	L(0.528), I(0.289), V(0.056)	1.711	L(0.763), M(0.092), Y(0.079)	L	892
861	M	M(0.185), K(0.180), L(0.163)	8.533	N(0.713), S(0.105), F(0.083)	N	893
862	Q	Q(0.131), K(0.129), E(0.113)	3.358	K(0.563), R(0.202), I(0.044)	K	894
863	V	I(0.134), V(0.129), F(0.112)	3.773	H(0.241), K(0.205), N(0.155)	H	895
864	D	D(0.269), N(0.180), S(0.128)	4.68	C(0.422), Y(0.319), N(0.075)	C	896
865	R	R(0.390), P(0.120), K(0.110)	4.999	P(0.253), F(0.169), V(0.100)	F	897
866	P	E(0.223), Q(0.121), A(0.114)	0.869	E(0.196), A(0.175), T(0.135)	S	898
867	T	A(0.157), L(0.150), Q(0.143)	2.519	E(0.215), N(0.142), L(0.104)	L	899
868	F	F(0.284), T(0.147), L(0.128)	1.086	L(0.377), F(0.184), M(0.107)	L	900
869	C	S(0.332), L(0.122), K(0.121)	2.103	S(0.274), A(0.232), T(0.107)	S	901
870	R	R(0.160), E(0.119), K(0.090)	1.402	R(0.192), Q(0.184), T(0.180)	M	902
871	W	W(0.514), F(0.070), A(0.056)	2.929	W(0.876), E(0.062), D(0.035)	W	903
872	L	L(0.515), V(0.108), A(0.099)	1.853	L(0.475), M(0.210), I(0.166)	I	904
873	E	E(0.257), A(0.140), K(0.127)	3.086	K(0.270), R(0.254), N(0.136)	K	905
874	N	N(0.196), Q(0.103), S(0.092)	1.464	E(0.343), T(0.111), K(0.080)	E	906
875	S	A(0.499), S(0.167), T(0.145)	4.459	L(0.302), V(0.159), A(0.147)	A	907
876	L	L(0.512), V(0.239), I(0.176)	0.78	L(0.442), M(0.173), I(0.143)	L	908
877	K	K(0.204), E(0.119), A(0.112)	1.173	Q(0.154), A(0.146), E(0.141)	Q	909
878	G	A(0.201), S(0.176), N(0.119)	1.928	V(0.183), K(0.155), Q(0.114)	P	910
879	L	L(0.737), F(0.078), M(0.078)	12.484	E(0.257), P(0.223), Q(0.161)	P	911
880	P	P(0.673), T(0.053), N(0.051)	4.461	G(0.280), N(0.158), D(0.079)	G	912
881	K	K(0.277), T(0.200), N(0.076)	4.982	F(0.508), Y(0.112), I(0.101)	F	913
882	E	E(0.166), Q(0.150), K(0.130)	8.41	P(0.607), L(0.115), V(0.100)	P	914
883	T	N(0.252), P(0.133), T(0.114)	1.818	S(0.302), T(0.235), A(0.098)	S	915
884	T	S(0.234), A(0.143), T(0.119)	0.871	A(0.231), P(0.196), S(0.105)	A	916
885	V	G(0.369), D(0.149), A(0.107)	3.687	L(0.149), R(0.144), Q(0.103)	R	917
886	G	G(0.727), A(0.072), K(0.059)	-	-	-	-
887	A	A(0.190), L(0.145), S(0.132)	-	-	-	-
888	V	V(0.435), L(0.095), M(0.080)	1.653	V(0.414), L(0.244), I(0.173)	L	918
889	T	T(0.365), A(0.106), I(0.091)	-	-	-	-
890	V	A(0.677), V(0.205), P(0.044)	-	-	-	-
891	T	T(0.917), R(0.042), A(0.008)	5.385	S(0.552), T(0.289), N(0.113)	S	919
892	H	P(0.257), Q(0.174), H(0.125)	1.276	A(0.140), E(0.136), H(0.110)	P	920
893	K	E(0.319), Q(0.169), K(0.156)	1.714	A(0.237), E(0.196), Q(0.166)	E	921
894	Q	Q(0.990), G(0.001), D(0.001)	5.008	Q(0.373), D(0.168), E(0.138)	Q	922
895	L	L(0.552), I(0.106), C(0.073)	9.659	K(0.764), R(0.136), Q(0.060)	K	923
896	T	T(0.212), N(0.150), L(0.109)	1.794	E(0.232), Q(0.185), D(0.100)	D	924
897	D	D(0.310), E(0.251), Q(0.187)	2.839	N(0.142), T(0.129), K(0.099)	T	925
898	F	F(0.826), L(0.088), I(0.046)	1.076	F(0.711), Y(0.132), L(0.085)	F	926
899	H	H(0.332), V(0.125), L(0.084)	4.173	I(0.273), V(0.179), S(0.140)	S	927
900	K	K(0.151), Q(0.144), N(0.142)	1.222	Q(0.231), K(0.199), T(0.128)	Q	928
901	Q	S(0.213), T(0.114), N(0.109)	1.324	Q(0.206), S(0.140), A(0.130)	Q	929
902	V	V(0.486), I(0.164), L(0.127)	0.914	V(0.403), I(0.282), L(0.164)	I	930
903	T	T(0.212), I(0.195), L(0.172)	3.765	L(0.638), I(0.184), F(0.084)	L	931
904	S	R(0.262), S(0.211), K(0.128)	2.585	R(0.598), K(0.209), Q(0.096)	R	932
905	A	A(0.530), S(0.182), E(0.090)	3.583	E(0.619), S(0.109), A(0.057)	E	933
906	E	E(0.322), D(0.174), S(0.120)	4.785	R(0.375), K(0.270), Q(0.118)	R	934
-	-	-	-	V(0.259), T(0.157), G(0.116)	V	935
907	E	E(0.185), T(0.166), S(0.141)	3.603	N(0.668), R(0.072), S(0.065)	N	936
908	C	S(0.145), Q(0.110), C(0.109)	7.033	K(0.750), R(0.093), L(0.059)	K	937
909	K	K(0.312), R(0.110), S(0.089)	2.413	R(0.581), K(0.157), E(0.092)	R	938
910	Q	A(0.171), E(0.151), T(0.139)	3.51	R(0.328), K(0.165), L(0.120)	R	939
911	V	V(0.481), I(0.224), L(0.193)	1.376	L(0.405), V(0.289), F(0.088)	V	940
912	C	S(0.192), C(0.165), T(0.129)	7.22	K(0.358), Q(0.261), R(0.211)	K	941
913	W	Q(0.193), N(0.123), S(0.112)	4.213	E(0.431), D(0.235), Q(0.178)	E	942
914	A	A(0.428), H(0.093), C(0.073)	1.798	V(0.148), A(0.127), H(0.116)	M	943
915	L	L(0.576), A(0.099), S(0.080)	2.672	V(0.465), L(0.177), T(0.087)	V	944
916	R	R(0.434), K(0.163), Q(0.070)	1.754	K(0.409), S(0.125), R(0.085)	K	945
917	D	D(0.298), E(0.188), T(0.109)	2.612	E(0.612), K(0.092), D(0.090)	E	946
918	F	F(0.793), L(0.155), Y(0.012)	0.438	F(0.777), L(0.076), M(0.064)	F	947
919	T	A(0.247), T(0.209), S(0.176)	1.672	S(0.399), A(0.221), T(0.205)	T	948
920	R	R(0.619), K(0.127), L(0.052)	7.392	L(0.538), A(0.101), I(0.091)	L	949
921	L	L(0.661), I(0.068), Y(0.042)	1.856	L(0.283), I(0.163), K(0.162)	L	950
922	F	Y(0.470), F(0.450), S(0.040)	14.991	C(0.690), V(0.073), A(0.068)	C	951
923	R	R(0.622), K(0.079), I(0.059)	2.578	R(0.992), K(0.001), G(0.001)	R	952
-	-	-	-	G(0.697), D(0.102), Q(0.086)	G	953
-	-	-	-	L(0.572), I(0.102), K(0.084)	L	954
-	-	-	-	H(0.260), I(0.129), Q(0.099)	H	955
-	-	-	-	G(0.523), E(0.116), Q(0.058)	G	956
-	-	-	-	T(0.434), S(0.105), I(0.080)	T	957
-	-	-	-	E(0.330), D(0.184), S(0.094)	D	958
-	-	-	-	Y(0.467), P(0.095), F(0.071)	Y	959
-	-	-	-	A(0.261), S(0.123), T(0.109)	T	960
-	-	-	-	A(0.287), F(0.136), I(0.083)	A	961
-	-	-	-	D(0.211), E(0.160), N(0.133)	D	962
-	-	-	-	Y(0.270), T(0.206), V(0.151)	Y	963
