# Supplementary material for: Distinct mutations in importin-β family nucleocytoplasmic transport receptors transportin-SR and importin-13 affect specific cargo binding
Source: Sci Rep. 2021 Aug 2;11:15649. doi: 10.1038/s41598-021-94948-1 (PMC8329185; doi:10.1038/s41598-021-94948-1)
Supplement: Supplementary file 4 — Supplementary Information 4. [file 41598_2021_94948_MOESM4_ESM.xlsx]

## Sheet: Table S3a
Supplementary Table S3a. Protein structures used for 3D-structural comparison Experimentally determined or homology modeled structures of the cargo proteins were used for the 3D-structural comparison. The Protein Data Bank (PDB) ID, protein regions used, and Pfam domain annotations are presented. Pfam domain annotation: The Pfam symbol and ID. In parentheses, residue positions in the domains. The…
Link to	Table S3b
TrnSR cargo							Imp13 cargo
Accession	Gene name	Length	Pfam domain annotation (domain region)	Experimentally determined structure (PDB ID and region )	Homology model structure (PDB ID of tmplate strucure and modeled region )		Accession	Gene name	Length	Pfam domain annotation (domain region)	Experimentally determined structure (PDB ID and region )	Homology model structure (PDB ID of tmplate strucure and modeled region )
O60568	PLOD3	738	PF03171: 2OG-FeII_Oxy (648-738)	6FXR_A (33-738)	-		Q9NQ88	TIGAR	270	PF00300: His_Phos_1 (6-150)	3DCY_A (2-264)	-
Q16629	SRSF7	238	PF00076: RRM_1 (13-78)	2HVZ_A (12-98)	-		Q9H3K6	BOLA2	86	PF01722: BolA (12-79)	-	1V9J_A (1-85)
P33981	TTK	857	PF00069: Pkinase (525-791)	4H7Y_A (59-198), 2ZMD_A (510-795)	-		Q9NRG0	CHRAC1	140	PF00808: CBFD_NFYB_HMF (17-80)	-	2BYK_C (31-96)
P14635	CCNB1	433	PF00134: Cyclin_N (173-298), PF02984: Cyclin_C (300-418),	5HQ0_B (165-433)	-		P13639	EEF2	858	PF00009 GTP_EFTU (17-360), PF03144 GTP_EFTU_D2 (409-486), PF14492: EFG_II (501-568), PF03764: EFG_IV (620-737), PF00679: EFG_C (739-828)	6D9J_j (3-858, EM)	-
P61006	RAB8A	207	PF00071: Ras (10-171)	5SZI_A (3-176)	-		Q9NRF9	POLE3	147	PF00808: CBFD_NFYB_HMF (8-73)	-	5Y27_A (2-99)
Q9Y305	ACOT9	439	-	-	4MOB_A (87-427)		P13798	APEH	732	PF00326: Peptidase_S9 (516-732)	-	5L8S_B (18-732)
Q9Y3C6	PPIL1	166	PF00160: Pro_isomerase (13-163)	2X7K_A (3-166)	-		P05787	KRT8	483	PF16208: Keratin_2_head (6-87), PF00038: Filament (90-401)	-	4ZRY_A (289-398)
Q9GZL7	WDR12	423	PF08154: NLE (4-70), PF00400: WD40 (130-171, 179-217, 247-284, 288-325, 334-371)	-	5CXB_A (2-414)		P52657	GTF2A2	109	PF02268: TFIIA_gamma_N (2-49), PF02751: TFIIA_gamma_C (57-100)	1NVP_D (3-99)	-
P29372	MPG	298	PF02245: Pur_DNA_glyco (89-283)	1EWN_A (82-295)	-		P11413	G6PD	515	PF00479 G6PD_N (35-210), PF02781 G6PD_C (212-509)	6E08_L (28-513)	-
Q01081	U2AF1	240	PF00076: RRM_1(83-141), PF00642:zf-CCCH (13-39, 149-175)	1JMT_A (43-146)	4YH8_A (1-200)		Q9NUP9	LIN7C	197	PF02828: L27 (14-67), PF00595: PDZ (93-172)	3LRAA (3-64)	5V6B_B (47-174)
Q9H4H8	FAM83D	585	PF07894: FAM83 (17-296)	-	4URJ_B (123-298)		Q9BV38	WDR18	432	PF00400: WD40 (111-149,163-202,259-297), PF14077: WD40_alt (383-430)	-	4WJS_A (1-414)
Q86U70	LDB1	411	PF01803: LIM_bind (69-225, 214-271), PF17916: LID (336-364)	-	-		Q04695	KRT17	432	PF00038: Filament (83-394)	-	4ZRY_A (282-391)
Q13247	SRSF6	344	PF00076: RRM_1 (4-66, 112-177)	-	4CQ1_G (2-184)		O15511	ARPC5	151	PF04699: P16-Arc (10-151)	-	1K8K_G (9-150)
Q69YN2	CWF19L1	538	PF04677: CwfJ_C_1 (316-435), PF04676 CwfJ_C_2 (440-535)	-	5UKI_A (3-246), 3JB9_c (319-534)		P35520	CBS	551	PF00291: PALP (80-376), PF00571: CBS (414-470)	4COO_A (43-548)	-
P17844	DDX5	614	PF00270: DEAD (118-289), PF00271: Helicase_C (324-436), PF08061: P68HR (498-532, 551-583)	4A4D_A (52-304)	6AH0_X (54-462)		P62913	RPL11	178	PF00281 Ribosomal_L5 (10-63) PF00673 Ribosomal_L5_C (67-165)	4XXB_A (13-178)	-
P24941	CDK2	298	PF00069: Pkinase (4-286)	1GZ8_A (1-298)	-		Q9H0A0	NAT10	1025	PF08351: DUF1726 (107-201), PF05127: Helicase_RecD (281-488), PF13718: GNAT_acetyltr_2 (528-753), PF13725: tRNA_bind_2 (763-976)	-	2ZPA_A (5-920)
Q16630	CPSF6	551	PF00076: RRM_1 (83-154)	3Q2S_C (81-173),	-		Q15942	ZYX	572	PF00412: LIM (384-441, 444-500, 504-570)	-	1RUT_X (443-568)
Q9UJU6	DBNL	430	PF00241: Cofilin_ADF (12-131), PF14604: SH3_9 (378-427)	1X67_A (1-133)	2H8H_A (375-430)		P63279	UBE2I	158	PF00179: UQ_con (8-152)	5F6E_A (2-157)	-
Q9BY42	RTF2	306	PF04641: Rtf2 (1-289)	-	4WZ3_B (4-177)		Q96GQ7	DDX27	796	PF00270: DEAD (242-412), PF00271: Helicase_C (449-558)	-	5YZG_Z (136-573), 4BUJ_A (212-716)
Q9Y6G9	DYNC1LI1	523	PF05783: DLIC (43-519)	-	6F1T_j (65-386)		P61326	MAGOH	146	PF02792: Mago_nashi (5-146)	1P27_A (2-145)	-
Q8IWS0	PHF6	365	-	4NN2_A (208-331)	4NN2_A (13-133)		Q969G3	SMARCE1	411	PF00505: HMG_box (66-134)	-	3TMM_A (59-270)
P18615	NELFE	380	PF00076: RRM_1 (267-326)	1X5P_A (254-337, NMR)	-		P47813	EIF1AX	144	PF01176: eIF-1a (32-94)	3ZJY_C (28-108)	-
P51812	RPS6KA3	740	PF00069: Pkinase (68-327, 422-679), PF00433: Pkinase_C (350-387)	4NW6_A (39-359), 4D9T_A (399-740)	-		O43663	PRC1	620	-	4L6Y_A (2-450)	-
Q07955	SRSF1	248	PF00076: RRM_1 (18-85, 123-186)	1X4A_A (1-96), 4C0O_C (106-211)	-		Q8WUB8	PHF10	498	PF00628: PHD (379-436, 435-481)	-	5B78_A (364-479)
P25685	DNAJB1	340	PF00226: DnaJ (4-65), PF01556: DnaJ_C (164-323)	4WB7_A (2-70), 3AGZ_A (156-340)	-		P23511	NFYA	347	PF02045: CBFB_NFYA (263-318)	4AWL_A (263-332)	-
Q96ES7	SGF29	293	PF07039: DUF1325 (158-288)	3MEU_A (115-288)	-		Q9BQ67	GRWD1	446	PF12265: CAF1C_H4-bd (44-112), PF00400: WD40 (252-290, 298-336, 343-382)	-	4PSW_B (54-446)
Q05048	CSTF1	431	PF16699: CSTF1_dimer (6-62), PF00400: WD40 (98-136, 164-201, 249-290, 294-334, 388-424)	6B3X_A (80-427)	5KDO_B (11-382)		P57772	EEFSEC	596	PF00009: GTP_EFTU (5-302)	5IZL_A (2-595)	-
O00422	SAP18	153	PF06487: SAP18 (19-137)	2HDE_A (6-149, NMR)	-		Q9UNP9		301	PF00160: Pro_isomerase (143-299), PF00076: RRM_1 (8-78)	5YZG_1 (5-301, EM)	-
Q9UDY4	DNAJB4	337	PF00226: DnaJ (4-65), PF01556: DnaJ_C (160-319)	-	3LZ8_B (1-333)
O60828	PQBP1	265	-	-	2KXQ_A (47-121)
Q9NTZ6	RBM12	932	PF00076: RRM_1 (432-501, 547 -614, 858-928, )	2DNN_A (295-390), 1WEL_A (412-522), 2CPY_A (536-636), 2EK1_A (855-929)	6ASO_A (4-77)
Q12931	TRAP1	704	PF02518: HATPase_c (108-260), PF00183: HSP90 (288-704)	5Y3N_A (70-552)	4IPE_A (70-702)
Q9NZ63	C9orf78	289	PF07052: Hep_59 (101-197)	-	-
P62136	PPP1CA	330	PF16891: STPPase_N (9-56), PF00149: Metallophos (57-252)	4MOV_A (7-299)	-
O00170	AIP	330	PF00254: FKBP_C (26-95)	2LKN_A (2-166, NMR), 4APO_A (172-313)	-
Q8N7H5	PAF1	531	PF03985: Paf1 (28-436)	-	-

## Sheet: Table S3b
Supplementary Table S3b. Homologous cargoes between TrnSR and Imp13
Link to	Table S3a
TrnSR cargo			Imp13 cargo			p-value (SSEARCH)	Identity
Accession	Gene	Pfam domain annotation	Accession	Gene	Pfam domain annotation
P17844	DDX5	DEAD (PF00270), Helicase_C (PF00271), P68HR (PF08061)	Q96GQ7	DDX27	DEAD (PF00270), Helicase_C (PF00271),	9.9 x 10-45	34.0%
Q9GZL7	WDR12	NLE (PF08154), WD40 (PF00400)	Q9BQ67	GRWD1	CAF1C_H4-bd (PF12265), WD40 (PF00400)	5.6 x 10-17	26.0%
Q9Y3C6	PPIL1	Pro_isomerase (PF00160)	Q9UNP9	PPIE	Pro_isomerase (PF00160), RRM_1 (PF00076)	4.4x 10-26	43.9%
